# Supplementary material for: Ancient genetic divergence in bumblebee catfish of the genus Pseudopimelodus (Pseudopimelodidae: Siluriformes) from northwestern South America
Source: PeerJ. 2020 May 29;8:e9028. doi: 10.7717/peerj.9028 (PMC7265895; doi:10.7717/peerj.9028)
Supplement: Table S1 — Asterisks indicate samples used for phylogenetic analyses. Vouchers are indicated in parentheses. ANDES: Museo de Historia Natural - Universidad de los Andes, Bogotá; CIUA: Colección de Ictiología de la Universidad de Antioquia, Medellín, Antioquia; CP-UCO: Colección de peces de la Universidad Católica de Oriente, Rionegro, Antioquia; IMCN: Colecciones biológicas de referencia científica del Instituto para la Investigación y Preservación del Patrimonio Cultural y Natural del Valle del Cauca –Inciva, Cali, Valle del Cauca. [file peerj-08-9028-s001.xlsx]

## Sheet: Hoja1
Species	Lab ID	Haplotype	Lineage	GenBank	River	Department (site)	Geographic coordinates
Pseudopimelodus schultzi	CA068	H8	1	MH800622	Cauca River lower sector	Antioquia (Cáceres)	7°34'56.21"N	75°21'20.26"W
Pseudopimelodus schultzi	BC021	H8	1	MH800636	Cauca River lower sector	Antioquia (La Ilusión)	8°0'41.88"N	75°5'36.89"W
Pseudopimelodus schultzi	BC022	H8	1	MH800637	Cauca River lower sector	Antioquia (La Ilusión)	8°0'41.88"N	75°5'36.89"W
Pseudopimelodus schultzi	IL023	H8	1	MH800638	Cauca River lower sector	Antioquia (La Ilusión)	8°0'41.88"N	75°5'36.89"W
Pseudopimelodus schultzi	BC057	H8	1	MH800643	Cauca River lower sector	Antioquia (La Ilusión)	8°0'41.88"N	75°5'36.89"W
Pseudopimelodus schultzi	IL059	H8	1	MH800644	Cauca River lower sector	Antioquia (La Ilusión)	8°0'41.88"N	75°5'36.89"W
Pseudopimelodus schultzi	BC094	H8	1	MH800652	Cauca River lower sector	Antioquia (La Ilusión)	8°0'41.88"N	75°5'36.89"W
Pseudopimelodus schultzi	IL164	H8	1	MH800663	Cauca River lower sector	Antioquia (La Ilusión)	8°0'41.88"N	75°5'36.89"W
Pseudopimelodus schultzi	BC039	H11	1	MH800696	Cauca River lower sector	Antioquia (La Ilusión)	8°0'41.88"N	75°5'36.89"W
Pseudopimelodus schultzi	IL163	H11	1	MH800699	Cauca River lower sector	Antioquia (La Ilusión)	8°0'41.88"N	75°5'36.89"W
Pseudopimelodus schultzi	IL060	H11	1	MH800707	Cauca River lower sector	Antioquia (La Ilusión)	8°0'41.88"N	75°5'36.89"W
Pseudopimelodus schultzi	SJ120	H8	1	MH800630	Cauca River lower sector	Bolívar (San Jacinto del Cauca)	8°14'51.67"N	74°43'18.24"W
Pseudopimelodus schultzi	SJ061	H8	1	MH800645	Cauca River lower sector	Bolívar (San Jacinto del Cauca)	8°14'51.67"N	74°43'18.24"W
Pseudopimelodus schultzi	SJ167	H8	1	MH800666	Cauca River lower sector	Bolívar (San Jacinto del Cauca)	8°14'51.67"N	74°43'18.24"W
Pseudopimelodus schultzi	SJ168	H11	1	MH800700	Cauca River lower sector	Bolívar (San Jacinto del Cauca)	8°14'51.67"N	74°43'18.24"W
Pseudopimelodus schultzi	CR069	H8	1	MH800626	Cauca River lower sector	Bolívar (La Caimanera flood plain)	8°19'40.84"N	74°29'49.56"W
Pseudopimelodus schultzi	RA019	H8	1	MH800625	Cauca River lower sector	Bolívar (La Raya flood plain)	8°20'23.80"N	74°32'17.66"W
Pseudopimelodus schultzi	RA169	H8	1	MH800667	Cauca River lower sector	Bolívar (La Raya flood plain, Montecristo)	8°20'23.80"N	74°32'17.66"W
Pseudopimelodus schultzi (CP-UCO 3859)	RA170	H8	1	MH800668	Cauca River lower sector	Bolívar (La Raya flood plain, Montecristo)	8°20'23.80"N	74°32'17.66"W
Pseudopimelodus schultzi	AC075	H8	1	MH800620	Cauca River lower sector	Bolívar (Achí)	8°34'0.87"N	74°33'14.22"W
Pseudopimelodus schultzi	AC166	H8	1	MH800665	Cauca River lower sector	Bolívar (Achí)	8°34'0.87"N	74°33'14.22"W
Pseudopimelodus schultzi	PL098	H11	1	MH800706	Cauca River lower sector	Bolívar (La Panela flood plain, Pinillos)	8°51'45.49"N	74°26'55.46"W
Pseudopimelodus schultzi	FL087	H11*	1	MH553581	Cauca River lower sector	Bolívar (Playa Las Flores)	8°53'0.94966" N	74°27'51.70707" W
Pseudopimelodus schultzi	FL080	H8	1	MH800631	Cauca River lower sector	Bolívar (Playa Las Flores)	8°53'0.94966" N	74°27'51.70707" W
Pseudopimelodus schultzi	FL083	H8	1	MH800632	Cauca River lower sector	Bolívar (Playa Las Flores)	8°53'0.94966" N	74°27'51.70707" W
Pseudopimelodus schultzi	FL088	H8	1	MH800650	Cauca River lower sector	Bolívar (Playa Las Flores)	8°53'0.94966" N	74°27'51.70707" W
Pseudopimelodus schultzi	FL089	H9	1	MH800683	Cauca River lower sector	Bolívar (Playa Las Flores)	8°53'0.94966" N	74°27'51.70707" W
Pseudopimelodus schultzi	PR025	H10	1	MH800684	Cauca River lower sector	Bolívar (Playa Las Flores)	8°53'0.94966" N	74°27'51.70707" W
Pseudopimelodus schultzi	FL084	H11	1	MH800690	Cauca River lower sector	Bolívar (Playa Las Flores)	8°53'0.94966" N	74°27'51.70707" W
Pseudopimelodus schultzi	FL091	H11	1	MH800698	Cauca River lower sector	Bolívar (Playa Las Flores)	8°53'0.94966" N	74°27'51.70707" W
Pseudopimelodus schultzi (CP-UCO 3858)	PC152	H3*	1	MH553573	Cauca River lower sector	Bolívar (Punta Cartagena)	8°53'42.66892" N	74°28'45.79643" W
Pseudopimelodus schultzi	PC112	H4*	1	MH553574	Cauca River lower sector	Bolívar (Punta Cartagena)	8°53'42.66892" N	74°28'45.79643" W
Pseudopimelodus schultzi	PC149	H5*	1	MH553575	Cauca River lower sector	Bolívar (Punta Cartagena)	8°53'42.66892" N	74°28'45.79643" W
Pseudopimelodus schultzi	PC144	H6*	1	MH553576	Cauca River lower sector	Bolívar (Punta Cartagena)	8°53'42.66892" N	74°28'45.79643" W
Pseudopimelodus schultzi	PC116	H8	1	MH800619	Cauca River lower sector	Bolívar (Punta Cartagena)	8°53'42.66892" N	74°28'45.79643" W
Pseudopimelodus schultzi	PC111	H8	1	MH800627	Cauca River lower sector	Bolívar (Punta Cartagena)	8°53'42.66892" N	74°28'45.79643" W
Pseudopimelodus schultzi	FL081	H8	1	MH800628	Cauca River lower sector	Bolívar (Punta Cartagena)	8°53'42.66892" N	74°28'45.79643" W
Pseudopimelodus schultzi	FL082	H8	1	MH800629	Cauca River lower sector	Bolívar (Punta Cartagena)	8°53'42.66892" N	74°28'45.79643" W
Pseudopimelodus schultzi	PC153	H8	1	MH800634	Cauca River lower sector	Bolívar (Punta Cartagena)	8°53'42.66892" N	74°28'45.79643" W
Pseudopimelodus schultzi	PC150	H8	1	MH800635	Cauca River lower sector	Bolívar (Punta Cartagena)	8°53'42.66892" N	74°28'45.79643" W
Pseudopimelodus schultzi	PC113	H8	1	MH800657	Cauca River lower sector	Bolívar (Punta Cartagena)	8°53'42.66892" N	74°28'45.79643" W
Pseudopimelodus schultzi	PC115	H8	1	MH800658	Cauca River lower sector	Bolívar (Punta Cartagena)	8°53'42.66892" N	74°28'45.79643" W
Pseudopimelodus schultzi	PC156	H8	1	MH800661	Cauca River lower sector	Bolívar (Punta Cartagena)	8°53'42.66892" N	74°28'45.79643" W
Pseudopimelodus schultzi	PC158	H8	1	MH800662	Cauca River lower sector	Bolívar (Punta Cartagena)	8°53'42.66892" N	74°28'45.79643" W
Pseudopimelodus schultzi	PC114	H10	1	MH800687	Cauca River lower sector	Bolívar (Punta Cartagena)	8°53'42.66892" N	74°28'45.79643" W
Pseudopimelodus schultzi	PC154	H11	1	MH800691	Cauca River lower sector	Bolívar (Punta Cartagena)	8°53'42.66892" N	74°28'45.79643" W
Pseudopimelodus schultzi	PC151	H11	1	MH800692	Cauca River lower sector	Bolívar (Punta Cartagena)	8°53'42.66892" N	74°28'45.79643" W
Pseudopimelodus schultzi (CP-UCO 3858)	PC148	H11	1	MH800693	Cauca River lower sector	Bolívar (Punta Cartagena)	8°53'42.66892" N	74°28'45.79643" W
Pseudopimelodus schultzi (CP-UCO 3858)	PC146	H11	1	MH800694	Cauca River lower sector	Bolívar (Punta Cartagena)	8°53'42.66892" N	74°28'45.79643" W
Pseudopimelodus schultzi	PC145	H11	1	MH800695	Cauca River lower sector	Bolívar (Punta Cartagena)	8°53'42.66892" N	74°28'45.79643" W
Pseudopimelodus schultzi	PC147	H11	1	MH800708	Cauca River lower sector	Bolívar (Punta Cartagena)	8°53'42.66892" N	74°28'45.79643" W
Pseudopimelodus schultzi	PQ100	H8	1	MH800653	Cauca River lower sector	Bolívar (Piqué flood plain)	8º44'2.44"N	74º21'46.31"W
Pseudopimelodus schultzi	PQ099	H10	1	MH800688	Cauca River lower sector	Bolívar (Piqué flood plain)	8º44'2.44"N	74º21'46.31"W
Pseudopimelodus schultzi	DC135	H8	1	MH800659	Cauca River lower sector	Antioquia (El Doce)	7°26'53"N	75°18'38.59"W
Pseudopimelodus schultzi	MT095	H8	1	MH800623	Cauca River lower sector	Antioquia (Margento)	8°2'1.24"N	74°57'18.49"W
Pseudopimelodus schultzi	MT109	H10	1	MH800686	Cauca River lower sector	Antioquia (Margento)	8°2'1.24"N	74°57'18.49"W
Pseudopimelodus schultzi	CS181	H9*	1	MH553579	Cauca River lower sector	Antioquia (Caucasia)	7°59'15.76527" N	75°11'43.23912" W
Pseudopimelodus schultzi (CP-UCO 3858)	CS189	H12*	1	MH553582	Cauca River lower sector	Antioquia (Caucasia)	7°59'15.76527" N	75°11'43.23912" W
Pseudopimelodus schultzi	CS171	H8	1	MH800669	Cauca River lower sector	Antioquia (Caucasia)	7°59'15.76527" N	75°11'43.23912" W
Pseudopimelodus schultzi	CS172	H8	1	MH800670	Cauca River lower sector	Antioquia (Caucasia)	7°59'15.76527" N	75°11'43.23912" W
Pseudopimelodus schultzi (CIUA 5159)	CS173	H8	1	MH800671	Cauca River lower sector	Antioquia (Caucasia)	7°59'15.76527" N	75°11'43.23912" W
Pseudopimelodus schultzi	CS174	H8	1	MH800672	Cauca River lower sector	Antioquia (Caucasia)	7°59'15.76527" N	75°11'43.23912" W
Pseudopimelodus schultzi	CS175	H8	1	MH800673	Cauca River lower sector	Antioquia (Caucasia)	7°59'15.76527" N	75°11'43.23912" W
Pseudopimelodus schultzi	CS176	H8	1	MH800674	Cauca River lower sector	Antioquia (Caucasia)	7°59'15.76527" N	75°11'43.23912" W
Pseudopimelodus schultzi (ANDES-1212)	CS177	H8	1	MH800675	Cauca River lower sector	Antioquia (Caucasia)	7°59'15.76527" N	75°11'43.23912" W
Pseudopimelodus schultzi (ANDES-1211)	CS178	H8	1	MH800676	Cauca River lower sector	Antioquia (Caucasia)	7°59'15.76527" N	75°11'43.23912" W
Pseudopimelodus schultzi (CIUA 5161)	CS179	H8	1	MH800677	Cauca River lower sector	Antioquia (Caucasia)	7°59'15.76527" N	75°11'43.23912" W
Pseudopimelodus schultzi	CS185	H8	1	MH800678	Cauca River lower sector	Antioquia (Caucasia)	7°59'15.76527" N	75°11'43.23912" W
Pseudopimelodus schultzi	CS186	H8	1	MH800679	Cauca River lower sector	Antioquia (Caucasia)	7°59'15.76527" N	75°11'43.23912" W
Pseudopimelodus schultzi	CS188	H8	1	MH800680	Cauca River lower sector	Antioquia (Caucasia)	7°59'15.76527" N	75°11'43.23912" W
Pseudopimelodus schultzi (CP-UCO 3857)	CS190	H8	1	MH800681	Cauca River lower sector	Antioquia (Caucasia)	7°59'15.76527" N	75°11'43.23912" W
Pseudopimelodus schultzi	CS191	H8	1	MH800682	Cauca River lower sector	Antioquia (Caucasia)	7°59'15.76527" N	75°11'43.23912" W
Pseudopimelodus schultzi	CS182	H11	1	MH800701	Cauca River lower sector	Antioquia (Caucasia)	7°59'15.76527" N	75°11'43.23912" W
Pseudopimelodus schultzi	CS183	H11	1	MH800702	Cauca River lower sector	Antioquia (Caucasia)	7°59'15.76527" N	75°11'43.23912" W
Pseudopimelodus schultzi	CS184	H11	1	MH800703	Cauca River lower sector	Antioquia (Caucasia)	7°59'15.76527" N	75°11'43.23912" W
Pseudopimelodus schultzi (CP-UCO 3857)	CS187	H11	1	MH800704	Cauca River lower sector	Antioquia (Caucasia)	7°59'15.76527" N	75°11'43.23912" W
Pseudopimelodus schultzi	NC121	H8	1	MH800621	Cauca River lower sector	Antioquia (Nechí)	8°5'18.38"N	74°46'15.28"W
Pseudopimelodus schultzi	NC165	H8	1	MH800664	Cauca River lower sector	Antioquia (Nechí)	8°5'18.38"N	74°46'15.28"W
Pseudopimelodus schultzi	NC029	H11	1	MH800697	Cauca River lower sector	Antioquia (Nechí)	8°5'18.38"N	74°46'15.28"W
Pseudopimelodus schultzi	PR026	H7*	1	MH553577	Cauca River lower sector	Antioquia (Palomar)	8°1'11.59427" N	75°1'32.2694" W
Pseudopimelodus schultzi	PR002	H8	1	MH800624	Cauca River lower sector	Antioquia (Palomar)	8°1'11.59427" N	75°1'32.2694" W
Pseudopimelodus schultzi	PR024	H8	1	MH800639	Cauca River lower sector	Antioquia (Palomar)	8°1'11.59427" N	75°1'32.2694" W
Pseudopimelodus schultzi	PR092	H8	1	MH800651	Cauca River lower sector	Antioquia (Palomar)	8°1'11.59427" N	75°1'32.2694" W
Pseudopimelodus schultzi	BO136	H8	1	MH800660	Cauca River middle sector	Antioquia (Bolombolo)	5°58'31.98727" N	75°50'32.44197" W
Pseudopimelodus schultzi	SF032	H8	1	MH800618	Cauca River middle sector	Antioquia (Santa Fé de Antioquia)	6°33'11.25919" N	75°48'5.7875" W
Pseudopimelodus schultzi	HN192	H11	1	MH800705	Cauca River middle sector	Antioquia (La Honda stream)	7°4'3.05"N	75°41'3.22"W
Pseudopimelodus schultzi	JN036	H8	1	MH800640	Cauca River middle sector	Antioquia (Jardín)	7°45'38.44732" N	75°14'10.57678" W
Pseudopimelodus schultzi	JN055	H8	1	MH800642	Cauca River middle sector	Antioquia (Jardín)	7°45'38.44732" N	75°14'10.57678" W
Pseudopimelodus schultzi	JN101	H8	1	MH800654	Cauca River middle sector	Antioquia (Jardín)	7°45'38.44732" N	75°14'10.57678" W
Pseudopimelodus schultzi	JN102	H8	1	MH800655	Cauca River middle sector	Antioquia (Jardín)	7°45'38.44732" N	75°14'10.57678" W
Pseudopimelodus schultzi	JN104	H8	1	MH800656	Cauca River middle sector	Antioquia (Jardín)	7°45'38.44732" N	75°14'10.57678" W
Pseudopimelodus schultzi	JN105	H10	1	MH800685	Cauca River middle sector	Antioquia (Jardín)	7°45'38.44732" N	75°14'10.57678" W
Pseudopimelodus schultzi	GU054	H8	1	MH800641	Cauca River middle sector	Antioquia (Gurimán)	7°11'4.69"N	75°35'50.23"W
Pseudopimelodus schultzi	ET063	H8	1	MH800646	Cauca River middle sector	Antioquia (Espíritu Santo River)	7°15'7.02"N	75°26'18.73"W
Pseudopimelodus schultzi	ET065	H8	1	MH800647	Cauca River middle sector	Antioquia (Espíritu Santo River)	7°15'7.02"N	75°26'18.73"W
Pseudopimelodus schultzi	ET066	H8	1	MH800648	Cauca River middle sector	Antioquia (Espíritu Santo River)	7°15'7.02"N	75°26'18.73"W
Pseudopimelodus schultzi	ET067	H8	1	MH800649	Cauca River middle sector	Antioquia (Espíritu Santo River)	7°15'7.02"N	75°26'18.73"W
Pseudopimelodus schultzi	ET064	H10	1	MH800689	Cauca River middle sector	Antioquia (Espíritu Santo River)	7°15'7.02"N	75°26'18.73"W
Pseudopimelodus schultzi	MG225	H10	1	MH553580	Magdalena River lower sector	Magdalena (Magangué)	9°13'51.15497" N	74°44'43.02321" W
Pseudopimelodus schultzi	MG226	H8	1	MH800793	Magdalena River lower sector	Magdalena (Magangué)	9°13'51.15497" N	74°44'43.02321" W
Pseudopimelodus schultzi	MG227	H8	1	MH800794	Magdalena River lower sector	Magdalena (Magangué)	9°13'51.15497" N	74°44'43.02321" W
Pseudopimelodus schultzi	MG228	H8	1	MH800795	Magdalena River lower sector	Magdalena (Magangué)	9°13'51.15497" N	74°44'43.02321" W
Pseudopimelodus schultzi	MG229	H8	1	MH800796	Magdalena River lower sector	Magdalena (Magangué)	9°13'51.15497" N	74°44'43.02321" W
Pseudopimelodus schultzi	MAG230	H8	1	MH800797	Magdalena River lower sector	Magdalena (Magangué)	9°13'51.15497" N	74°44'43.02321" W
Pseudopimelodus schultzi	MAG231	H8	1	MH800798	Magdalena River lower sector	Magdalena (Magangué)	9°13'51.15497" N	74°44'43.02321" W
Pseudopimelodus schultzi	MAG232	H8	1	MH800799	Magdalena River lower sector	Magdalena (Magangué)	9°13'51.15497" N	74°44'43.02321" W
Pseudopimelodus schultzi	MAG233	H8	1	MH800800	Magdalena River lower sector	Magdalena (Magangué)	9°13'51.15497" N	74°44'43.02321" W
Pseudopimelodus schultzi	MAG234	H8	1	MH800801	Magdalena River lower sector	Magdalena (Magangué)	9°13'51.15497" N	74°44'43.02321" W
Pseudopimelodus schultzi	MAG235	H8	1	MH800802	Magdalena River lower sector	Magdalena (Magangué)	9°13'51.15497" N	74°44'43.02321" W
Pseudopimelodus schultzi	MAG236	H8	1	MH800803	Magdalena River lower sector	Magdalena (Magangué)	9°13'51.15497" N	74°44'43.02321" W
Pseudopimelodus schultzi	MAG237	H8	1	MH800804	Magdalena River lower sector	Magdalena (Magangué)	9°13'51.15497" N	74°44'43.02321" W
Pseudopimelodus schultzi	MAG238	H8	1	MH800805	Magdalena River lower sector	Magdalena (Magangué)	9°13'51.15497" N	74°44'43.02321" W
Pseudopimelodus schultzi	MAG239	H8	1	MH800806	Magdalena River lower sector	Magdalena (Magangué)	9°13'51.15497" N	74°44'43.02321" W
Pseudopimelodus schultzi	FL090	H8*	1	MH553578	Magdalena River middle sector	Magdalena (Puerto Berrío)	6°28'44.17067" N	74°24'20.5174" W
Pseudopimelodus schultzi	PB262	H8	1	MH800814	Magdalena River middle sector	Magdalena (Puerto Berrío)	6°28'44.17067" N	74°24'20.5174" W
Pseudopimelodus schultzi	PB261	H8	1	MH800815	Magdalena River middle sector	Magdalena (Puerto Berrío)	6°28'44.17067" N	74°24'20.5174" W
Pseudopimelodus schultzi	PB263	H8	1	MH800816	Magdalena River middle sector	Magdalena (Puerto Berrío)	6°28'44.17067" N	74°24'20.5174" W
Pseudopimelodus schultzi	PB260	H8	1	MH800817	Magdalena River middle sector	Magdalena (Puerto Berrío)	6°28'44.17067" N	74°24'20.5174" W
Pseudopimelodus schultzi	PB259	H8	1	MH800818	Magdalena River middle sector	Magdalena (Puerto Berrío)	6°28'44.17067" N	74°24'20.5174" W
Pseudopimelodus schultzi	PB258	H8	1	MH800819	Magdalena River middle sector	Magdalena (Puerto Berrío)	6°28'44.17067" N	74°24'20.5174" W
Pseudopimelodus schultzi	PB257	H8	1	MH800820	Magdalena River middle sector	Magdalena (Puerto Berrío)	6°28'44.17067" N	74°24'20.5174" W
Pseudopimelodus schultzi	PB256	H8	1	MH800821	Magdalena River middle sector	Magdalena (Puerto Berrío)	6°28'44.17067" N	74°24'20.5174" W
Pseudopimelodus schultzi	PB255	H8	1	MH800822	Magdalena River middle sector	Magdalena (Puerto Berrío)	6°28'44.17067" N	74°24'20.5174" W
Pseudopimelodus schultzi	PB254	H8	1	MH800823	Magdalena River middle sector	Magdalena (Puerto Berrío)	6°28'44.17067" N	74°24'20.5174" W
Pseudopimelodus schultzi	PB253	H8	1	MH800824	Magdalena River middle sector	Magdalena (Puerto Berrío)	6°28'44.17067" N	74°24'20.5174" W
Pseudopimelodus schultzi	PB251	H8	1	MH800825	Magdalena River middle sector	Magdalena (Puerto Berrío)	6°28'44.17067" N	74°24'20.5174" W
Pseudopimelodus schultzi	PB249	H8	1	MH800826	Magdalena River middle sector	Magdalena (Puerto Berrío)	6°28'44.17067" N	74°24'20.5174" W
Pseudopimelodus schultzi	PB248	H8	1	MH800827	Magdalena River middle sector	Magdalena (Puerto Berrío)	6°28'44.17067" N	74°24'20.5174" W
Pseudopimelodus schultzi	PB247	H8	1	MH800828	Magdalena River middle sector	Magdalena (Puerto Berrío)	6°28'44.17067" N	74°24'20.5174" W
Pseudopimelodus schultzi	PB252	H8	1	MH800829	Magdalena River middle sector	Magdalena (Puerto Berrío)	6°28'44.17067" N	74°24'20.5174" W
Pseudopimelodus schultzi	PB250	H8	1	MH800830	Magdalena River middle sector	Magdalena (Puerto Berrío)	6°28'44.17067" N	74°24'20.5174" W
Pseudopimelodus schultzi (IMCN 8237)	SM191	H1*	1	MH553571	San Jorge River	Sucre (San Marcos)	8°38'57.95577" N	75°6'12.66995" W
Pseudopimelodus schultzi (IMCN 8237)	SM160	H2*	1	MH553572	San Jorge River	Sucre (San Marcos)	8°38'57.95577" N	75°6'12.66995" W
Pseudopimelodus schultzi (IMCN 8237)	SM161	H8	1	MH800633	San Jorge River	Sucre (San Marcos)	8°38'57.95577" N	75°6'12.66995" W
Pseudopimelodus schultzi (IMCN 8237)	SM241	H8	1	MH800807	San Jorge River	Sucre (San Marcos)	8°38'57.95577" N	75°6'12.66995" W
Pseudopimelodus schultzi (IMCN 8237)	SM242	H8	1	MH800808	San Jorge River	Sucre (San Marcos)	8°38'57.95577" N	75°6'12.66995" W
Pseudopimelodus schultzi (IMCN 8237)	SM090	H8	1	MH800813	San Jorge River	Sucre (San Marcos)	8°38'57.95577" N	75°6'12.66995" W
Pseudopimelodus bufonius (IMCN 8919)	AOL093	H27	3	MH800833	Orinoco River	Meta (Puerto López)	4°5'23.21277" N	72°57'24.05246" W
Pseudopimelodus bufonius (IMCN 8913)	AOL068	H29*	2	MH553599	Orteguaza River	Caquetá (Florencia)	1°36'26.29963" N	75°36'38.3591" W
Pseudopimelodus bufonius (IMCN 8913)	AOL010	H32*	2	MH553602	Orteguaza River	Caquetá (Florencia)	1°36'26.29963" N	75°36'38.3591" W
Pseudopimelodus bufonius (IMCN 8913)	AOL009	H33*	2	MH553603	Orteguaza River	Caquetá (Florencia)	1°36'26.29963" N	75°36'38.3591" W
Pseudopimelodus bufonius (IMCN 8913)	AOL089	H29	2	MH800832	Orteguaza River	Caquetá (Florencia)	1°36'26.29963" N	75°36'38.3591" W
Pseudopimelodus bufonius (IMCN 8913)	AOL082	H33	2	MH800835	Orteguaza River	Caquetá (Florencia)	1°36'26.29963" N	75°36'38.3591" W
Pseudopimelodus bufonius (IMCN 8913)	AOL011	H31	2	MH553601	Orteguaza River	Caquetá (Florencia)	1°36'26.29963" N	75°36'38.3591" W
Pseudopimelodus bufonius (IMCN 8230)	AOL065	H28*	2	MH553598	Vaupés River	Vaupés (Mitú)	1°15'40.0709" N	70°14'30.35315" W
Pseudopimelodus bufonius (IMCN 8919)	AOL014	H30*	3	MH553600	Orinoco River	Meta (Puerto López)	4°5'23.21277" N	72°57'24.05246" W
Pseudopimelodus bufonius (IMCN 8917)	AOL092	H27*	3	MH553597	Orotoy River	Meta (near Villavicencio)	4°2'40.29681" N	73°10'36.35562" W
Pseudopimelodus bufonius (IMCN 8230)	AOL088	H28	2	MH800834	Vaupés River	Vaupés (Mitú)	1°15'40.0709" N	70°14'30.35315" W
Pseudopimelodus schultzi	AT215	H22	4	MH553592	Atrato River	Chocó (Quibdó)	5°42'0.23416" N	76°40'1.83441" W
Pseudopimelodus schultzi	AT216	H22	4	MH800784	Atrato River	Chocó (Quibdó)	5°42'0.23416" N	76°40'1.83441" W
Pseudopimelodus schultzi	AT217	H22	4	MH800785	Atrato River	Chocó (Quibdó)	5°42'0.23416" N	76°40'1.83441" W
Pseudopimelodus schultzi	AT218	H22	4	MH800786	Atrato River	Chocó (Quibdó)	5°42'0.23416" N	76°40'1.83441" W
Pseudopimelodus schultzi	AT219	H22	4	MH800787	Atrato River	Chocó (Quibdó)	5°42'0.23416" N	76°40'1.83441" W
Pseudopimelodus schultzi	AT220	H22	4	MH800788	Atrato River	Chocó (Quibdó)	5°42'0.23416" N	76°40'1.83441" W
Pseudopimelodus schultzi	AT221	H22	4	MH800789	Atrato River	Chocó (Quibdó)	5°42'0.23416" N	76°40'1.83441" W
Pseudopimelodus schultzi	AT222	H22	4	MH800790	Atrato River	Chocó (Quibdó)	5°42'0.23416" N	76°40'1.83441" W
Pseudopimelodus schultzi	AT223	H22	4	MH800791	Atrato River	Chocó (Quibdó)	5°42'0.23416" N	76°40'1.83441" W
Pseudopimelodus schultzi	AT224	H22	4	MH800792	Atrato River	Chocó (Quibdó)	5°42'0.23416" N	76°40'1.83441" W
Pseudopimelodus schultzi (IMCN 8241)	AOL001	H25	4	MH553595	Sinú River	Córdoba (Urrá dam)	7°56'33.85324" N	76°17'36.0764" W
Pseudopimelodus schultzi (IMCN 8241)	AOL003	H26	4	MH553596	Sinú River	Córdoba (Urrá dam)	7°56'33.85324" N	76°17'36.0764" W
Pseudopimelodus schultzi (IMCN 8241)	AOL002	H25	4	MH800831	Sinú River	Córdoba (Urrá dam)	7°56'33.85324" N	76°17'36.0764" W
Pseudopimelodus schultzi	CA106	H17	5	MH800775	Cauca River lower sector	Antioquia (Cáceres)	7°34'56.21"N	75°21'20.26"W
Pseudopimelodus schultzi (CP-UCO 3861)	AC123	H17	5	MH800754	Cauca River lower sector	Bolívar (Achí)	8°34'0.87"N	74°33'14.22"W
Pseudopimelodus schultzi	PC157	H17	5	MH800778	Cauca River lower sector	Bolívar (Punta Cartagena)	8°53'42.66892" N	74°28'45.79643" W
Pseudopimelodus schultzi	DC159	H17	5	MH800768	Cauca River lower sector	Antioquia (El Doce)	7°26'53"N	75°18'38.59"W
Pseudopimelodus schultzi	DC001	H17	5	MH800780	Cauca River lower sector	Antioquia (El Doce)	7°26'53"N	75°18'38.59"W
Pseudopimelodus schultzi	MT110	H17	5	MH800777	Cauca River lower sector	Antioquia (Margento)	8°2'1.24"N	74°57'18.49"W
Pseudopimelodus schultzi	NC028	H18	5	MH800724	Cauca River lower sector	Antioquia (Nechí)	8°5'18.38"N	74°46'15.28"W
Pseudopimelodus schultzi	BO139	H13*	5	MH553583	Cauca River middle sector	Antioquia (Bolombolo)	5°58'31.98727" N	75°50'32.44197" W
Pseudopimelodus schultzi	BO142	H16*	5	MH553586	Cauca River middle sector	Antioquia (Bolombolo)	5°58'31.98727" N	75°50'32.44197" W
Pseudopimelodus schultzi	BO137	H17*	5	MH553587	Cauca River middle sector	Antioquia (Bolombolo)	5°58'31.98727" N	75°50'32.44197" W
Pseudopimelodus schultzi	BO204	H20*	5	MH553590	Cauca River middle sector	Antioquia (Bolombolo)	5°58'31.98727" N	75°50'32.44197" W
Pseudopimelodus schultzi	BO033	H15	5	MH800709	Cauca River middle sector	Antioquia (Bolombolo)	5°58'31.98727" N	75°50'32.44197" W
Pseudopimelodus schultzi	BO134	H17	5	MH800710	Cauca River middle sector	Antioquia (Bolombolo)	5°58'31.98727" N	75°50'32.44197" W
Pseudopimelodus schultzi	BO124	H18	5	MH800711	Cauca River middle sector	Antioquia (Bolombolo)	5°58'31.98727" N	75°50'32.44197" W
Pseudopimelodus schultzi	BO199	H18	5	MH800712	Cauca River middle sector	Antioquia (Bolombolo)	5°58'31.98727" N	75°50'32.44197" W
Pseudopimelodus schultzi	BO201	H18	5	MH800713	Cauca River middle sector	Antioquia (Bolombolo)	5°58'31.98727" N	75°50'32.44197" W
Pseudopimelodus schultzi	BO212	H18	5	MH800714	Cauca River middle sector	Antioquia (Bolombolo)	5°58'31.98727" N	75°50'32.44197" W
Pseudopimelodus schultzi	BO006	H18	5	MH800720	Cauca River middle sector	Antioquia (Bolombolo)	5°58'31.98727" N	75°50'32.44197" W
Pseudopimelodus schultzi	BO008	H18	5	MH800721	Cauca River middle sector	Antioquia (Bolombolo)	5°58'31.98727" N	75°50'32.44197" W
Pseudopimelodus schultzi	BO012	H18	5	MH800722	Cauca River middle sector	Antioquia (Bolombolo)	5°58'31.98727" N	75°50'32.44197" W
Pseudopimelodus schultzi	BO097	H18	5	MH800725	Cauca River middle sector	Antioquia (Bolombolo)	5°58'31.98727" N	75°50'32.44197" W
Pseudopimelodus schultzi	BO117	H17	5	MH800728	Cauca River middle sector	Antioquia (Bolombolo)	5°58'31.98727" N	75°50'32.44197" W
Pseudopimelodus schultzi	BO118	H17	5	MH800729	Cauca River middle sector	Antioquia (Bolombolo)	5°58'31.98727" N	75°50'32.44197" W
Pseudopimelodus schultzi	BO129	H17	5	MH800730	Cauca River middle sector	Antioquia (Bolombolo)	5°58'31.98727" N	75°50'32.44197" W
Pseudopimelodus schultzi (CIUA 5163)	BO133	H17	5	MH800732	Cauca River middle sector	Antioquia (Bolombolo)	5°58'31.98727" N	75°50'32.44197" W
Pseudopimelodus schultzi	BO128	H17	5	MH800733	Cauca River middle sector	Antioquia (Bolombolo)	5°58'31.98727" N	75°50'32.44197" W
Pseudopimelodus schultzi	BO200	H17	5	MH800734	Cauca River middle sector	Antioquia (Bolombolo)	5°58'31.98727" N	75°50'32.44197" W
Pseudopimelodus schultzi	BO202	H17	5	MH800735	Cauca River middle sector	Antioquia (Bolombolo)	5°58'31.98727" N	75°50'32.44197" W
Pseudopimelodus schultzi	BO206	H17	5	MH800736	Cauca River middle sector	Antioquia (Bolombolo)	5°58'31.98727" N	75°50'32.44197" W
Pseudopimelodus schultzi	BO207	H17	5	MH800737	Cauca River middle sector	Antioquia (Bolombolo)	5°58'31.98727" N	75°50'32.44197" W
Pseudopimelodus schultzi	BO209	H17	5	MH800738	Cauca River middle sector	Antioquia (Bolombolo)	5°58'31.98727" N	75°50'32.44197" W
Pseudopimelodus schultzi	BO210	H17	5	MH800739	Cauca River middle sector	Antioquia (Bolombolo)	5°58'31.98727" N	75°50'32.44197" W
Pseudopimelodus schultzi	BO211	H17	5	MH800740	Cauca River middle sector	Antioquia (Bolombolo)	5°58'31.98727" N	75°50'32.44197" W
Pseudopimelodus schultzi	BO213	H17	5	MH800741	Cauca River middle sector	Antioquia (Bolombolo)	5°58'31.98727" N	75°50'32.44197" W
Pseudopimelodus schultzi	BO214	H17	5	MH800742	Cauca River middle sector	Antioquia (Bolombolo)	5°58'31.98727" N	75°50'32.44197" W
Pseudopimelodus schultzi	BO119	H17	5	MH800755	Cauca River middle sector	Antioquia (Bolombolo)	5°58'31.98727" N	75°50'32.44197" W
Pseudopimelodus schultzi	BO005	H17	5	MH800758	Cauca River middle sector	Antioquia (Bolombolo)	5°58'31.98727" N	75°50'32.44197" W
Pseudopimelodus schultzi	BO141	H17	5	MH800759	Cauca River middle sector	Antioquia (Bolombolo)	5°58'31.98727" N	75°50'32.44197" W
Pseudopimelodus schultzi	BO014	H17	5	MH800760	Cauca River middle sector	Antioquia (Bolombolo)	5°58'31.98727" N	75°50'32.44197" W
Pseudopimelodus schultzi	BO015	H17	5	MH800761	Cauca River middle sector	Antioquia (Bolombolo)	5°58'31.98727" N	75°50'32.44197" W
Pseudopimelodus schultzi	BO016	H17	5	MH800762	Cauca River middle sector	Antioquia (Bolombolo)	5°58'31.98727" N	75°50'32.44197" W
Pseudopimelodus schultzi	BO127	H17	5	MH800763	Cauca River middle sector	Antioquia (Bolombolo)	5°58'31.98727" N	75°50'32.44197" W
Pseudopimelodus schultzi	BO131	H17	5	MH800764	Cauca River middle sector	Antioquia (Bolombolo)	5°58'31.98727" N	75°50'32.44197" W
Pseudopimelodus schultzi (CP-UCO 3860)	BO132	H17	5	MH800765	Cauca River middle sector	Antioquia (Bolombolo)	5°58'31.98727" N	75°50'32.44197" W
Pseudopimelodus schultzi	BO017	H17	5	MH800766	Cauca River middle sector	Antioquia (Bolombolo)	5°58'31.98727" N	75°50'32.44197" W
Pseudopimelodus schultzi	BO020	H17	5	MH800767	Cauca River middle sector	Antioquia (Bolombolo)	5°58'31.98727" N	75°50'32.44197" W
Pseudopimelodus schultzi	BO138	H17	5	MH800770	Cauca River middle sector	Antioquia (Bolombolo)	5°58'31.98727" N	75°50'32.44197" W
Pseudopimelodus schultzi	BO140	H17	5	MH800771	Cauca River middle sector	Antioquia (Bolombolo)	5°58'31.98727" N	75°50'32.44197" W
Pseudopimelodus schultzi	BO143	H17	5	MH800772	Cauca River middle sector	Antioquia (Bolombolo)	5°58'31.98727" N	75°50'32.44197" W
Pseudopimelodus schultzi	BO130	H17	5	MH800774	Cauca River middle sector	Antioquia (Bolombolo)	5°58'31.98727" N	75°50'32.44197" W
Pseudopimelodus schultzi	BO196	H17	5	MH800781	Cauca River middle sector	Antioquia (Bolombolo)	5°58'31.98727" N	75°50'32.44197" W
Pseudopimelodus schultzi	BO126	H17	5	MH800782	Cauca River middle sector	Antioquia (Bolombolo)	5°58'31.98727" N	75°50'32.44197" W
Pseudopimelodus schultzi	SF043	H19*	5	MH553589	Cauca River middle sector	Antioquia (Santa Fé de Antioquia)	6°33'11.25919" N	75°48'5.7875" W
Pseudopimelodus schultzi	SF041	H18	5	MH800715	Cauca River middle sector	Antioquia (Santa Fé de Antioquia)	6°33'11.25919" N	75°48'5.7875" W
Pseudopimelodus schultzi	SF045	H18	5	MH800716	Cauca River middle sector	Antioquia (Santa Fé de Antioquia)	6°33'11.25919" N	75°48'5.7875" W
Pseudopimelodus schultzi	SF046	H18	5	MH800717	Cauca River middle sector	Antioquia (Santa Fé de Antioquia)	6°33'11.25919" N	75°48'5.7875" W
Pseudopimelodus schultzi	SF072	H18	5	MH800718	Cauca River middle sector	Antioquia (Santa Fé de Antioquia)	6°33'11.25919" N	75°48'5.7875" W
Pseudopimelodus schultzi	SF042	H20	5	MH800727	Cauca River middle sector	Antioquia (Santa Fé de Antioquia)	6°33'11.25919" N	75°48'5.7875" W
Pseudopimelodus schultzi	SF004	H17	5	MH800743	Cauca River middle sector	Antioquia (Santa Fé de Antioquia)	6°33'11.25919" N	75°48'5.7875" W
Pseudopimelodus schultzi	SF050	H17	5	MH800744	Cauca River middle sector	Antioquia (Santa Fé de Antioquia)	6°33'11.25919" N	75°48'5.7875" W
Pseudopimelodus schultzi	SF031	H17	5	MH800745	Cauca River middle sector	Antioquia (Santa Fé de Antioquia)	6°33'11.25919" N	75°48'5.7875" W
Pseudopimelodus schultzi	SF078	H17	5	MH800746	Cauca River middle sector	Antioquia (Santa Fé de Antioquia)	6°33'11.25919" N	75°48'5.7875" W
Pseudopimelodus schultzi	SF010	H17	5	MH800747	Cauca River middle sector	Antioquia (Santa Fé de Antioquia)	6°33'11.25919" N	75°48'5.7875" W
Pseudopimelodus schultzi	SF011	H17	5	MH800748	Cauca River middle sector	Antioquia (Santa Fé de Antioquia)	6°33'11.25919" N	75°48'5.7875" W
Pseudopimelodus schultzi	SF051	H17	5	MH800749	Cauca River middle sector	Antioquia (Santa Fé de Antioquia)	6°33'11.25919" N	75°48'5.7875" W
Pseudopimelodus schultzi	SF052	H17	5	MH800750	Cauca River middle sector	Antioquia (Santa Fé de Antioquia)	6°33'11.25919" N	75°48'5.7875" W
Pseudopimelodus schultzi	SF062	H17	5	MH800751	Cauca River middle sector	Antioquia (Santa Fé de Antioquia)	6°33'11.25919" N	75°48'5.7875" W
Pseudopimelodus schultzi	SF049	H17	5	MH800752	Cauca River middle sector	Antioquia (Santa Fé de Antioquia)	6°33'11.25919" N	75°48'5.7875" W
Pseudopimelodus schultzi	SF044	H17	5	MH800753	Cauca River middle sector	Antioquia (Santa Fé de Antioquia)	6°33'11.25919" N	75°48'5.7875" W
Pseudopimelodus schultzi	PU074	H17	5	MH800756	Cauca River middle sector	Antioquia (Puente Real, Santa Fé)	6°33'11.25919" N	75°48'5.7875" W
Pseudopimelodus schultzi	AR040	H17	5	MH800773	Cauca River middle sector	Antioquia (El Aro)	7°12'6.51"N	75°33'47.4"W
Pseudopimelodus schultzi	SA073	H18	5	MH800719	Cauca River middle sector	Antioquia (San Andrés River, Toledo)	7°2'48.09"N	75°40'14.81"W
Pseudopimelodus schultzi	HN155	H18	5	MH800726	Cauca River middle sector	Antioquia (La Honda stream)	7°3'27.03"N	75°40'18.82"W
Pseudopimelodus schultzi	HN193	H17	5	MH800731	Cauca River middle sector	Antioquia (La Honda stream)	7°4'3.05"N	75°41'3.22"W
Pseudopimelodus schultzi	JN018	H15*	5	MH553585	Cauca River middle sector	Antioquia (Jardín)	7°45'38.44732" N	75°14'10.57678" W
Pseudopimelodus schultzi	JN037	H18	5	MH800723	Cauca River middle sector	Antioquia (Jardín)	7°45'38.44732" N	75°14'10.57678" W
Pseudopimelodus schultzi	PV162	H17	5	MH800769	Cauca River middle sector	Antioquia (Valdivia)	7°9'49"N	75°26'21"W
Pseudopimelodus schultzi	GM070	H17	5	MH800779	Cauca River middle sector	Antioquia (La Guamera)	7º13'51.71"N	75º30'27.69"W
Pseudopimelodus schultzi	GN122	H17	5	MH800757	Cauca River middle sector	Antioquia (Gurimán)	7°11'4.69"N	75°35'50.23"W
Pseudopimelodus schultzi	ET107	H17	5	MH800776	Cauca River middle sector	Antioquia (Espíritu Santo River)	7°15'7.02"N	75°26'18.73"W
Pseudopimelodus schultzi	SA079	H14*	5	MH553584	Cauca River middle sector	Antioquia (Río San Andrés)	7°2'58.0016" N	75°40'26.99983" W
Pseudopimelodus schultzi (IMCN 8939)	AOL006	H21*	5	MH553591	Cauca River upper sector	Valle del Cauca (El Hormiguero)	3°18'59.08866" N	76°28'14.40501" W
Pseudopimelodus schultzi (IMCN 8939)	AOL007	H23*	5	MH553593	Cauca River upper sector	Valle del Cauca (El Hormiguero)	3°18'59.08866" N	76°28'14.40501" W
Pseudopimelodus schultzi (IMCN 8939)	AOL005	H24*	5	MH553594	Cauca River upper sector	Valle del Cauca (El Hormiguero)	3°18'59.08866" N	76°28'14.40501" W
Pseudopimelodus schultzi	MG240	H21	5	MH800783	Magdalena River lower sector	Magdalena (Magangué)	9°13'51.15497" N	74°44'43.02321" W
Pseudopimelodus schultzi	NE247	H18*	5	MH553588	Magdalena River upper sector	Huila (Neiva)	2°56'12.60776" N	75°18'26.65305" W
Pseudopimelodus schultzi (IMCN 8234)	NEI243	H17	5	MH800809	Magdalena River upper sector	Huila (Neiva)	2°56'12.60776" N	75°18'26.65305" W
Pseudopimelodus schultzi (IMCN 8234)	NEI244	H17	5	MH800810	Magdalena River upper sector	Huila (Neiva)	2°56'12.60776" N	75°18'26.65305" W
Pseudopimelodus schultzi (IMCN 8234)	NEI245	H17	5	MH800811	Magdalena River upper sector	Huila (Neiva)	2°56'12.60776" N	75°18'26.65305" W
Pseudopimelodus schultzi (IMCN 8234)	NEI246	H17	5	MH800812	Magdalena River upper sector	Huila (Neiva)	2°56'12.60776" N	75°18'26.65305" W
Cruciglanis pacifici (IMCN 8955)	AOL023			MH553608	Anchicayá River	Valle del Cauca (Buenaventura)	3°44'25" N	76°57'58" W
Cruciglanis pacifici (IMCN 8955)	AOL094			MH553607	Anchicayá River	Valle del Cauca (Buenaventura)	3°44'25" N	76°57'58" W
Cruciglanis sp. (IMCN 8958)	AOL024			MH553609	Mira River	Nariño (Candelillas)	1°28'15'' N	78°41'00'' W
Microglanis sp. (IMCN 8947)	AOL095			MH553604	Acacias River	Meta (Acacías)	3°58'52" N	73°44'47" W
Rhyacoglanis annulatus (IMCN 8244)	AOL098			MH553606	Negro River	Meta (Puerto López)	4°01'15" N	73°28'36" W
Rhyacoglanis annulatus (IMCN 8246)	AOL097			MH553605	Negro River	Meta (Puerto López)	4°01'15" N	73°28'36" W
Pimelodus yuma	Py002			MH553610	Cauca River lower sector	Bolívar (Playa Las Flores)	8°53'0.94966" N	74°27'51.70707" W
Pseudoplatystoma magdaleniatum	Psm008			MH553611	Cauca River lower sector	Bolívar (Playa Las Flores)	8°53'0.94966" N	74°27'51.70707" W
