# Supplementary material for: Ancient genetic divergence in bumblebee catfish of the genus Pseudopimelodus (Pseudopimelodidae: Siluriformes) from northwestern South America
Source: PeerJ. 2020 May 29;8:e9028. doi: 10.7717/peerj.9028 (PMC7265895; doi:10.7717/peerj.9028)
Supplement: Supplemental Information 6 [file peerj-08-9028-s006.fas]

>Pseudopimelodus schultzi (H1)
CTCATTCATGGAGGCCGAACACCCAACAACGAGCTGTCCTCAAGCCTCTATATGCTTAAT
GTTGATAATCGTGGATGTAATCGGAAGGTCACACTAAAATGCCAGGAGAAAGAGTTGGTT
GGTGAACTTCCAGAAGCGCGGTATGGACACACCCTTAGTGTAGTCCACAGCAGAGGGAAA
ACCGCCTGTGTTCTGTTTGGTGGCAGATCCTACATGCCCCCATCTGAGCGAACCACAGAG
AACTGGAACTGCATGGTGGATTGTCCACCCCAGATTTACCTTATTGATCTGGAGTTTGGC
TGCTGTTCAGCACACACCCTCCCAGAGCTCACTGACGGCCAGTCGTTCCACCTGGCGCTG
ACACGAGAGGACTGTGTGTACTTCTTGGGTGGCCACATTGCCTCTACTGACTGCAGACCA
CCTCGCCTGTTCAGGCTGCGTGTGGAGCTTCTTTTAGGCAGTCCATTACTCTCCTGTGAG
ATCCTTAATGATGGTCTCTCCATCACAAGTGCCATTGCAACTC
>Pseudopimelodus schultzi (H2)
CTCATTCATGGAGGCCGAACACCCAACAACGAGCTGTCCTCAAGCCTCTATATGCTTAAT
GTTGATAATCGTGGATGTAATCGGAAGGTCACACTAAAATGCCAGGAGAAAGAGTTGGTT
GGTGAACTTCCAGAAGCGCGGTATGGACACACCCTTAGTGTAGTCCACAGCAGAGGGAAA
ACCGCCTGTGTTCTGTTTGGTGGCAGATCCTACATGCCCCCATCTGAGCGAACCACAGAG
AACTGGAACTGCATGGTGGATTGTCCACCCCAGATTTACCTTATTGATCTGGAGTTTGGC
TGCTGTTCAGCACACACCCTCCCAGAGCTCACTGACGGCCAGTCGTTCCACCTGGCGCTG
GCACGAGAGGACTGTGTGTACTTCTTGGGTGGCCACATTGCCTCTACTGACTGCAGACCA
CCTCGCCTGTTCAGGCTGCGTGTGGAGCTTCTTTTAGGCAGTCCATTACTCTCCTGTGAG
ATCCTTAATGATGGTCTCTCCATCACAAGTGCCATTGCAACTC
>Pseudopimelodus schultzi (H3)
CTCATTCATGGAGGCCGAACACCCAACAACGAGCTGTCCTCAAGCCTCTATATGCTTAAT
GTTGATAATCGTGGATGTAATCGGAAGGTCACACTAAAATGCCAGGAGAAAGAGTTGGTT
GGTGAACTTCCAGAAGCGCGGTATGGACACACCCTTAGTGTAGTCCACAGCAGAGGGAAA
ACCGCCTGTGTTCTGTTTGGTGGCAGATCCTACATGCCCCCATCTGAGCGAACCACAGAG
AACTGGAACTGCATGGTGGATTGTCCACCCCAGATTTACCTTATTGATCTGGAGTTTGGC
TGCTGTTCAGCACACACCCTCCCAGAGCTCACTGACGGCCAGTCGTTCCACCTGGCGCTG
GCACGAGAGGACTGTGTGTACTTCTTGGGTGGCCACATTGCCTCTACTGACTGCAGACCA
CCTCGCCTGTTCAGGCTGCGTGTGGAGCTTCTTTTAGGCAGTCCATTACTCTCCTGTGAG
ATCCTTAATGATGATCTCTCCATCACAAGTGCCATTGCAACTC
>Pseudopimelodus schultzi (H4)
CTCATTCATGGAGGCCGAACACCCAACAACGAGCTGTCCTCAAGCCTCTATATGCTTAAT
GTTGATAATCGTGGATGTAATCGGAAGGTCACACTAAAATGCCAGGAGAAAGAGTTGGTT
GGTGAACTTCCAGAAGCGCGGTATGGACACACCCTTAGTGTAGTCCACAGCAGAGGGAAA
ACCGCCTGTGTTCTGTTTGGTGGCAGATCCTACATGCCCCCATCTGAGCGAACCACAGAG
AACTGGAACTGCATGGTGGATTGTCCACCCCAGATTTACCTTATTGATCTGGAGTTTGGC
TGCTGTTCAGCACACACCCTCCCAGAGCTCACTGACGGCCAGTCGTTCCACCTGGCGCTG
ACACGAGAGGACTGTGTGTACTTCTTGGGTGGCCACATTGCCTCTACTGACTGCAGACCA
CCTCGCCTGTTCAGGCTGCATGTGGAGCTTCTTTTAGGCAGTCCATTACTCTCCTGTGAG
ATCCTTAATGATGGTCTCTCCATCACAAGTGCCATTGCAACTC
>Pseudopimelodus schultzi (H5)
CTCATTCATGGAGGCCGAACACCCAACAACGAGCTGTCCTCAAGCCTCTATATTCTTAAT
GTTGACAATCGTGGATGTAATCGGAAGGTCACACTAAAATGCCAGGAGAAAGAGTTGGTT
GGAGAACTTCCAGAAGCGCGGTATGGACACACCCTTAGTGTAGTCCACAGCAGAGAGAAA
ACCGCTTGTGTTCTGTTTGGTGGCAGATCCTACATGCCCCCATCTGAGCGAACCACAGAG
AACTGGAACTGCATGGTGGATTGTCCACCCCAGATTTACCTCATTGATCTGGAGTTTGGC
TGTTGTTCAGCACACACCCTCCCAGAGCTCACTGACGGCCAGTCGTTCCACCTGGCGCTG
GCACGAGAGGACTGCGTATACTTCTTGGGTGGCCACATTGCCTCTACTGACTGCCGACCA
CCTCGCCTGTTCAGGCTGCGTGTGGAGCTTCTTTTAGGCAGTCCATTACTCTCCTGTGAG
ATCCTTAATGATGGTCTCTCCATCACAAGTGCCATTGCGACTC
>Pseudopimelodus schultzi (H6)
CTCATTCATGGAGGCCGAACACCCAACAACGAGCTGTCCTCAAGCCTCTATATTCTTAAT
GTTGACAATCGTGGATGTTATCGGAAGGTCACACTAAAATGCCAGGAGAAAGAGTTGGGT
GGCGAACTTCCAGAAGCGCGGAATGGACACACCCTTAGTGTAGTCCACAGCAGAGGGAAA
ACCGCTTGTGTTCTGTTTGGTGGCAGATCCTACATGCCCCCATCTGAGCGAACCACAGAG
AACTGGAACTGCATGGTGGATTGTCCACCCCAGATTTACCTCATTGATCTGGAGTTTGGC
TGTTGTTCAGCACACACCCTCCCAGAGCTCACTGACGGCCAGTCGTTCCACCTGGCGCTG
GCACGAGAGGACTGCGTGTACTTCTTGGGTGGCCACATTGCCTCTACTGACTGCCGACCA
CCTCGCCTGTTCAGGCTGCGTGTGGAGCTTCTTTTAGGCAGTCCATTACTCTCCTGTGAG
ATCCTTAATGATGGTCTCTCCATCACAAGTGCCATTGCAACTC
>Pseudopimelodus schultzi (H7)
CTCATTCATGGAGGCCGAACACCCAACAACGAGCTGTCCTCAAGCCTCTATATTCTTAAT
GTTGACAATCGTGGATGTAATCGGAAGGTCACACTAAAATGCCAGGAGAAAGAGTTGGGT
GGAGAACTTCCAGAAGCGTGGAAAGGACACACCCTTAGTGTAGTCCACAGCAGAGGGAAA
ACCGCTTGTGTTCTGTTTGGTGGCAGATCCTACATGCCCCCATCTGAGCGAACCACAGAG
AACTGGAACTGCATGGTGGATTGTCCACCCCAGATTTACCTCATTGATCTGGAGTTTGGC
TGTTGTTCAGCACACACCCTCCCAGAGCTCACTGACGGCCAGTCGTTCCACCTGGCGCTG
GCACGAGAGGACTGCGTGTACTTCTTGGGTGGCCACATTGCCTCTACTGACTGCCGACCA
CCTCGCCTGTTCAGGCTGCGTGTGGAGCTTCTTTTAGGCAGTCCATTACTCTCCTGTGAG
ATCCTTAATGATGGTCTCTCCATCACAAGTGCCATTGCAACTC
>Pseudopimelodus schultzi (H8)
CTCATTCATGGAGGCCGAACACCCAACAACGAGCTGTCCTCAAGCCTCTATATTCTTAAT
GTTGACAATCGTGGATGTAATCGAAAGGTCACACTAAAATGCCAGGAGAAAGAGTTGGTT
GGTGAACTTCCAGAAGCGCGGTATGGACACACCCTTAGTGTAGTCCACAGCAGAGGGAAA
ACCGCCTGTGTTCTGTTTGGTGGCAGATCCTACATGCCCCCATCTGAGCGAACCACAGAG
AACTGGAACTGCATGGTGGATTGTCCACCCCAGATTTACCTCATTGATCTGGAGTTTGGC
TGTTGTTCAGCACACACCCTCCCAGAGCTCACTGACGGCCAGTCGTTCCACCTGGCGCTG
GCACGAGAGGACTGCGTGTACTTCTTGGGTGGCCACATTGCCTCTACTGACTGCCGACCA
CCTCGCCTGTTCAGGCTGCGTGTGGAGCTTCTTTTAGGCAGTCCATTACTCTCCTGTGAG
ATCTTTAATGATGATCTCTCCATCACAAGTGCCATTGCAACTC
>Pseudopimelodus schultzi (H9)
CTCATTCATGGAGGCCGAACACCCAACAACGAGCTGTCCTCAAGCCTCTATATTCTTAAT
GTTGACAATCGTGGATGTAATCGGAAGGTCACACTAAAATGCCAGGAGAAAGAGTTGGTT
GGTGAACTTCCAGAAGCGCGGAATGGACACACCCTTAGTGTAGTCCACAGCAGAGGGAAA
ACCGCTTGTGTTCTGTTTGGTGGCAGATCCTACATGCCCCCATCTGAGCGAACCACAGAG
AACTGGAACTGCATGGTGGATTGTCCACCCCAGATTTACCTCATTGATCTGGAGTTTGGC
TGTTGTTCAGCACACACCCTCCCAGAGCTCACTGACGGCCAGTCGTTCCACCTGGCGCTG
GCACGAGAGGACTGCGTGTACTTCTTGGGTGGCCACATTGCCTCTACTGACTGCCGACCA
CCTCGCCTGTTCAGGCTGCGTGTGGAGCTTCTTTTAGGCAGTCCATTACTCTCCTGTGAG
ATCCTTAATGATGGTCTCTCCATCACAAGTGCCATTGCAACTC
>Pseudopimelodus schultzi (H10)
CTCATTCATGGAGGCCGAACACCCAACAACGAGCTGTCCTCAAGCCTCTATATTCTTAAT
GTTGACAATCGTGGATGTAATCGGAAGGTCACACTAAAATGCCAGGAGAAAGAGTTGGTT
GGAGAACTTCCAGAAGCGCGGAATGGACACACCCTTAGTGTAGTCCACAGCAGAGGGAAA
ACCGCCTGTGTTCTGTTTGGTGGCAGATCCTACATGCCCCCATCTGAGCGAACCACAGAG
AACTGGAACTGCATGGTGGATTGTCCACCCCAGATTTACCTCATTGATCTGGAGTTTGGC
TGTTGTTCAGCACACACCCTCCCAGAGCTCACTGACGGCCAGTCGTTCCACCTGGCGCTG
GCACGAGAGGACTGCGTGTACTTCTTGGGTGGCCACATTGCCTCTACTGACTGCCGACCA
CCTCGCCTGTTCAGGCTGCGTGTGGAGCTTCTTTTAGGCAGTCCATTACTCTCCTGTGAG
ATCCTTAATGATGGTCTCTCCATCACAAGTGCCATTGCAACTC
>Pseudopimelodus schultzi (H11)
CTCATTCATGGAGGCCGAACACCCAACAACGAGCTGTCCTCAAGCCTCTATATTCTTAAT
GTTGACAATCGTGGATGTAATCGGAAGGTCACACTAAAATGCCAGGAGAAAGAGTTGGTT
GGAGAACTTCCAGAAGCGCGGAATGGACACACCCTTAGTGTAGTCCACAGCAGAGGGAAA
ACCGCTTGTGTTCTGTTTGGTGGCAGATCCTACATGCCCCCATCTGAGCGAACCACAGAG
AACTGGAACTGCATGGTGGATTGTCCACCCCAGATTTACCTCATTGATCTGGAGTTTGGC
TGTTGTTCAGCACACACCCTCCCAGAGCTCACTGACGGCCAGTCGTTCCACCTGGCGCTG
GCACGAGAGGACTGCGTGTACTTCTTGGGTGGCCACATTGCCTCTACTGACTGCCGACCA
CCTCGCCTGTTCAGGCTGCGTGTGGAGCTTCTTTTAGGCAGTCCATTACTCTCCTGTGAG
ATCCTTAATGATGGTCTCTCCATCACAAGTGCCATTGCAACTC
>Pseudopimelodus schultzi (H12)
CTCATTCATGGAGGCCGAACACCCAACAACGAGCTGTCCTCAAGCCTCTATATACTTAAT
GTTGACAATCGTGGATGTAATCGGAAGGTCACACTAAAATGCCAGGAGAAAGAGTTGGTT
GGTGAACTTCCAGAAGCGCGGTATGGACACACCCTTAGTGTAGTCCACAGCAGAGGGAAA
ACCGCCTGTGTTCTGTTTGGTGGCAGATCCTACATGCCCCCATCTGAGCGAACCACAGAG
AACTGGAACTGCATGGTGGATTGTCCACCCCAGATTTACCTCATTGATCTGGAGTTTGGC
TGTTGTTCAGCACACACCCTCCCAGAGCTCACTGACGGCCAGTCGTTCCACCTGGCGCTG
GCACGAGAGGACTGCGTGTACTTCTTGGGTGGCCACATTGCCTCTACTGACTGCCGACCA
CCTCGCCTGTTCAGGCTGCGTGTGGAGCTTCTTTTAGGCAGTCCATTACTCTCCTGTGAG
ATCCTTAATGATGGTCTCTCCATCACAAGTGCCATTGCAACTC
>Pseudopimelodus schultzi (H13)
CTCATTCATGGAGGCCGAACACCCAACAACGAGCTGTCCTCAAGCCTCTATATTCTTAAT
GTTGACAATCGTGGATGTAATCGGAAGGTCACACTAAAATGCCAGGAGAAAGAGTTGGTT
GGTGAACTTCCAGAAGCGCGGTATGGACACACCCTTAGTGTAGTCCACAGCAGAGGGAAA
ACCGCTTGTGTTCTGTTTGGTGGCAGATCCTACATGCCCCCATCTGAGCGAACCACAGAG
AACTGGAACTGCATGGTGGATTGTCCACCCCAGATTTACCTCATTGATCTGGAGTTTGGC
TGTTGTTCAGCACACACCCTCCCAGAGCTCACTGACGGCCAGTCGTTCCACCTGGCGCTG
GCACGAGAGGACTGCGTGTACTTCTTGGGTGGCCACATTGCCTCTACTGACTGCCGACCA
CCTCGCCTGTTCAGGCTGCGTGTGGAGCTTCTTTTAGGCAGTCCATTACTCTCCTGTGAG
ATCCTTAATGATGGTCTCTCCATCACAAGTGCCATTGCAACTC
>Pseudopimelodus schultzi (H14)
CTCATTCATGGAGGCCGAACACCCAACAACGAGCTGTCCTCAAGCCTCTATATTCTTAAT
GTTGACAATCGTGGATGTAATCGGAAGGTCACACTAAAATGCCAGGAGAAAGAGTTGGTT
GGTGAACTTCCAGAAGCGCGGTATGGACACACCCTTAGTGTAGTCCACAGCAGAGGGAAA
ACCGCTTGTGTTCTGTTTGGTGGCAGATCCTACATGCCCCCATCTGAGCGAACCACAGAG
AACTGGAACTGCATGGTGGATTGTCCACCCCAGATTTACCTCATTGATCTGGAGTTTGGC
TGTTGTTCAGCACACACCCTCCCAGAGCTCACTGACGGCCAGTCATTCCACCTGGCGCTG
GCACGAGAGGACTGCGTGTACTTCTTGGGTGGCCACATTGCCTCTACTGACTGCCGACCA
CCTCGCCTGTTCAGGCTGCGTGTGGAGCTTCTTTTAGGCAGTCCATTACTCTCCTGTGAG
ATCCTTAATGATGGTCTCTCCATCACAAGTGCCATTGCAACTC
>Pseudopimelodus schultzi (H15)
CTCATTCATGGAGGCCGAACACCCAACAACGAGCTGTCCTCAAGCCTCTATATTCTTAAT
GTTGACAATCGTGGATGTAATCGGAAGGTCACACTAAAATGCCAGGAGAAAGAGTTGGTT
GGTGAACTTCCAGAAGCGCGGTATGGACACACCCTTAGTGTAGTCCACAGCAGAGAGAAA
ACCGCCTGTGTTCTGTTTGGTGGCAGATCCTACATGCCCCCATCTGAGCGAACCACAGAG
AACTGGAACTGCATGGTGGATTGTCCACCCCAGATTTACCTCATTGATCTGGAGTTTGGC
TGTTGTTCAGCACACACCCTCCCAGAGCTCACTGACGGCCAGTCGTTCCACCTGGCGCTG
GCACGAGAGGACTGTGTATACTTCTTGGGTGGCCACATTGCCTCTACTGACTGCCGACCA
CCTCGCCTGTTCAGGCTGCGTGTGGAGCTTCTTTTAGGCAGTCCATTACTCTCCTGTGAG
ATCCTTAATGATGGTCTCTCCATCACAAGTGCCATTGCAACTC
>Pseudopimelodus schultzi (H16)
CTCATTCATGGAGGCCGAACACCCAACAACGAGCTGTCCTCAAGCCTCTATATTCTTAAT
GTTGACAATCGTGGATGTAATCGGAAGGTCACACTAAAATGCCAGGAGAAAGAGTTGGTT
GGTGAACTTCCAGAAGCGCGGTATGGACACACCCTTAGTGTAGTCCACAGCAGAGAGAAA
ACCGCCTGTGTTCTGTTTGGTGGCAGATCCTACATGCCCCCATCTGAGCGAACCACAGAG
AACTGGAACTGCATGGTGGATTGTCCACCCCAGATTTACCTCATTGATCTGGAGTTTGGC
TGTTGTTCAGCACACACCCTCCCAGAGCTCACTGACGGCCAGTCATTCCACCTGGCGCTG
GCACGAGAGGACTGTGTATACTTCTTGGGTGGCCACATTGCCTCTACTGACTGCCGACCA
CCTCGCCTGTTCAGGCTGCGTGTGGAGCTTCTTTTAGGCAGTCCATTACTCTCCTGTGAG
ATCCTTAATGATGGTCTCTCCATCACAAGTGCCATTGCAACTC
>Pseudopimelodus schultzi (H17)
CTCATTCATGGAGGCCGAACACCCAACAACGAGCTGTCCTCAAGCCTCTATATTCTTAAT
GTTGACAATCGTGGATGTAATCGGAAGGTCACACTAAAATGCCAGGAGAAAGAGTTGGTT
GGTGAACTTCCAGAAGCGCGGTATGGACACACCCTTAGTGTAGTCCACAGCAGAGGGAAA
ACCGCTTGTGTTCTGTTTGGTGGCAGATCCTACATGCCCCCATCTGAGCGAACCACAGAG
AACTGGAACTGCATGGTGGATTGTCCACCCCAGATTTACCTCATTGATCTGGAGTTTGGC
TGTTGTTCAGCACACACCCTCCCAGAGCTCACTGACGGCCAGTCGTTCCACCTGGCGCTG
GCACGAGAGGACTGTGTATACTTCTTGGGTGGCCACATTGCCTCTACTGACTGCCGACCA
CCTCGCCTGTTCAGGCTGCGTGTGGAGCTTCTTTTAGGCAGTCCATTACTCTCCTGTGAG
ATCCTTAATGATGGTCTCTCCATCACAAGTGCCATTGCAACTC
>Pseudopimelodus schultzi (H18)
CTCATTCATGGAGGCCGAACACCCAACAACGAGCTGTCCTCAAGCCTCTATATTCTTAAT
GTTGACAATCGTGGATGTAATCGGAAGGTCACACTAAAATGCCAGGAGAAAGAGTTGGTT
GGTGAACTTCCAGAAGCGCGGTATGGACACACCCTTAGTGTAGTCCACAGCAGAGAGAAA
ACCGCCTGTGTTCTGTTTGGTGGCAGATCCTACATGCCCCCATCTGAGCGAACCACAGAG
AACTGGAACTGCATGGTGGATTGTCCACCCCAGATTTACCTCATTGATCTGGAGTTTGGC
TGTTGTTCAGCACACACCCTCCCAGAGCTCACTGACGGCCAGTCGTTCCACCTGGCGCTG
GCACGAGAGGACTGCGTATACTTCTTGGGTGGCCACATTGCCTCTACTGACTGCCGACCA
CCTCGCCTGTTCAGGCTGCGTGTGGAGCTTCTTTTAGGCAGTCCATTACTCTCCTGTGAG
ATCTTTAATGATGGTCTCTCCATCACAAGTGCCATTGCAACTC
>Pseudopimelodus schultzi (H19)
CTCATTCATGGAGGCCGAACACCCAACAACGAGCTGTCCTCAAGCCTCTATATTCTTAAT
GTTGACAATCGTGGATGTAATCGGAAGGTCACACTAAAATGCCAGGAGAAAGAGTTGGTT
GGTGAACTTCCAGAAGCGCGGTATGGACACACCCTTAGTGTAGTCCACAGCAGAGAGAAA
ACCGCTTGTGTTCTGTTTGGTGGCAGATCCTACATGCCCCCATCTGAGCGAACCACAGAG
AACTGGAACTGCATGGTGGATTGTCCACCCCAGATTTACCTCATTGATCTGGAGTTTGGC
TGTTGTTCAGCACACACCCTCCCAGAGCTCACTGACGGCCAGTCGTTCCACCTGGCGCTG
GCACGAGAGGACTGTGTATACTTCTTGGGTGGCCACATTGCCTCTACTGACTGCCGACCA
CCTCGCCTGTTCAGGCTGCGTGTGGAGCTTCTTTTAGGCAGTCCATTACTCTCCTGTGAG
ATCCTTAATGATGGTCTCTCCATCACAAGTGCCATTGCAACTC
>Pseudopimelodus schultzi (H20)
CTCATTCATGGAGGCCGAACACCCAACAACGAGCTGTCCTCAAGCCTCTATATTCTTAAT
GTTGACAATCGTGGATGTAATCGGAAGGTCACACTAAAATGCCAGGAGAAAGAGTTGGTT
GGTGAACTTCCAGAAGCGCGGTATGGACACACCCTTAGTGTAGTCCACAGCAGAGGGAAA
ACCGCCTGTGTTCTGTTTGGTGGCAGATCCTACATGCCCCCATCTGAGCGAACCACAGAG
AACTGGAACTGCATGGTGGATTGTCCACCCCAGATTTACCTTATTGATCTGGAGTTTGGC
TGCTGTTCAGCACACACCCTCCCAGAGCTCACTGACGGCCAGTCGTTCCACCTGGCGCTG
GCACGAGAGGACTGTGTGTACTTCTTGGGTGGCCACATTGCCTCTACTGACTGCAGACCA
CCTCGCCTGTCCAGGCTGCGTGTGGAGCTTCTTTTAGGCAGTCCATTACTCTCCTGTGAG
ATCCTTAATGATGGTCTCTCCATCACAAGTGCCATTGCAACTC
>Pseudopimelodus bufonius (H21)
CTCATTCATGGAGGCCGAACACCCAACAACGAGCTGTCCTCAAGCCTCTATATTCTTAAT
GTTGACAATCGTGGATGTTATCGGAAGGTCACACTAAAATGCCAGGAGAAAGAGTTGGTT
GGAGAACTTCCAGAAGCGCGGTATGGACACACCCTTAGTGTAGTCCACAGCAGAGGGAAA
ACCACCTGTGTTCTGTTTGGTGGCAGATCCTACATGCCCCCATCTGAGCGAACCACAGAG
AACTGGAACTGCATGGTGGATTGTCCACCCCAGATTTACCTCATTGATCTGGAGTTTGGC
TGCTGTTCAGCACACACCCTTCCAGAGCTCACTGACGGCCAGTCGTTCCACCTGGCGCTG
GCACGAGAGGACTGTGTATACTTCTTGGGTGGCCACATTGCCTCTACTGACTGCCGACCA
CCTCGCCTGTTCAGGCTGCGTGTGGAGCTTCTTTTAGGCAGTCCATTACTCTCCTGTGAG
ATCCTTAATGATGGTCTCTCCATCACAAGTGCCATTGCAACTC
>Pseudopimelodus bufonius (H22)
CTCATTCATGGAGGCCGAACACCCAACAACGAGCTGTCCTCAAGCCTCTATATTCTTAAT
GTTGACAATCGTGGATGTTATCGGAAGGTCACACTAAAATGCCAGGAGAAAGAGTTGGTT
GGAGAACTTCCAGAAGCGCGGAATGGACACACCCTTAGTGTAGTCCACAGCAGAGGGAAA
ACCACCTGTGTTCTGTTTGGTGGCAGATCCTACATGCCCCCATCTGAGCGAACCACAGAG
AACTGGAACTGCATGGTGGATTGTCCACCCCAGATTTACCTCATTGATCTGGAGTTTGGC
TGCTGTTCAGCACACACCCTTCCAGAGCTCACTGACGGCCAGTCGTTCCACCTGGCGCTG
GCACGAGAGGACTGTGTATACTTCTTGGGTGGCCACATTGCCTCTACTGACTGCCGACCA
CCTCGCCTGTTCAGGCTGCGTGTGGAGCTTCTTTTAGGCAGTCCATTACTCTCCTGTGAG
ATCCTTAATGATGGTCTCTCCATCACAAGTGCCATTGCAACTC
>Pseudopimelodus bufonius (H23)
CTCATTCATGGAGGCCGAACACCCAACAACGAGCTGTCCTCAAGCCTCTATATTCTTAAT
GTTGACAATCGTGGATGTAATCGGAAGGTCACACTAAAATGCCAGGAGAAAGAGTTGGTT
GGTGAACTTCCAGAAGCGCGGAATGGACACACCCTTAGTGTAGTCCACAGCAGAGGGAAA
ACCACCTGTGTTCTGTTTGGTGGCAGATCCTACATGCCCCCATCTGAGCGAACCACAGAG
AACTGGAACTGCATGGTGGATTGTCCACCCCAGATTTACCTCATTGATCTGGAGTTTGGC
TGCTGTTCAGCACACACCCTTCCAGAGCTCACTGACGGCCAGTCGTTCCACCTGGCGCTG
GCACGAGAGGACTGTGTATACTTCTTGGGTGGCCACATTGCCTCTACTGACTGCCGACCA
CCTCGCCTGTTCAGGCTGCGTGTGGAGCTTCTTTTAGGCAGTCCATTACTCTCCTGTGAG
ATCCTTAATGATGGTCTCTCCATCACAAGTGCCATTGCAACTC
>Pseudopimelodus bufonius (H24)
CTCATTCATGGAGGCCGAACACCCAACAACGAGCTGTCCTCAAGCCTCTATATACTTAAT
GTTGACAATCGTGGATGTTATCGGAAGGTCACACTAAAATGCCAGGAGAAAGAGTTGGTT
GGTGAACTTCCAGAAGCGCGGAATGGACACACCCTTAGTGTAGTCCACAGCAGAGGGAAA
ACCGCCTGTGTTCTGTTTGGTGGCAGATCCTACATGCCCCCATCTGAGCGAACCACAGAG
AACTGGAACTGCATGGTGGATTGTCCACCCCAAATTTACCTCATTGATCTGGAGTTTGGC
TGCTGTTCAGCACACACCCTTCCAGAGCTCACTGACGGCCAGTCGTTCCACCTGGCGCTG
GCACGAGAGGACTGTGTATACTTCTTGGGTGGCCACATTGCCTCTACTGACTGCCGACCA
CCTCGCCTGTTCAGGCTGCGTGTGGAGCTTCTTTTAGGCAGTCCATTACTCTCCTGTGAG
ATCCTTAATGATGGTCTCTCCATCACAAGTGCCATTGCAACTC
>Pseudopimelodus bufonius (H25)
CTCATTCATGGAGGCCGAACACCCAACAACGAGCTGTCCTCAAGCCTCTATATTCTTAAT
GTTGACAATCGTGGATGTAATCGGAAGGTCACACTAAAATGCCAGGAGAAAGAGTTGGTT
GGTGAACTTCCAGAAGCGCGGAATGGACACACCCTTAGTGTAGTCCACAGCAGAGGGAAA
ACCACCTGTGTTCTGTTTGGTGGCAGATCCTACATGCCCCCATCTGAGCGAACCACAGAG
AACTGGAACTGCATGGTGGATTGTCCACCCCAGATTTACCTCATTGATCTGGAGTTTGGC
TGCTGTTCAGCACACACCCTTCCAGAGCTTACTGACGGCCAGTCGTTCCACCTGGCGCTG
GCACGAGAGGACTGTGTATACTTCTTGGGTGGCCACATTGCCTCTACTGACTGCCGACCA
CCTCGCCTGTTCAGGCTGCGTGTGGAGCTTCTTTTAGGCAGTCCATTACTCTCCTGTGAG
ATCCTTAATGATGGTCTCTCCATCACAAGTGCCATTGCAACTC
>Pseudopimelodus bufonius (H26)
CTCATTCATGGAGGCCGAACACCCAACAACGAGCTGTCCTCAAGCCTCTATATTCTTAAT
GTTGACAATCGTGGATGTAATCGGAAGGTCACACTAAAATGCCAGGAGAAAGAGTTGGTT
GGTGAACTTCCAGAAGCGCGGTATGGACACACCCTTAGTGTAGTCCACAGCAGAGGGAAA
ACCGCCTGTGTTCTGTTTGGTGGCAGATCCTACATGCCCCCATCTGAGCGAACCACAGAG
AACTGGAACTGCATGGTGGATTGTCCACCCCAAATTTACCTCATTGATCTGGAGTTTGGC
TGCTGTTCAGCACACACCCTTCCAGAGCTCACTGACGGCCAGTCGTTCCACCTGGCGCTG
GCACGAGAGGACTGTGTATACTTCTTGGGTGGCCACATTGCCTCTACTGACTGCCGACCA
CCTCGCCTGTTCAGGCTGCGTGTGGAGCTTCTTTTAGGCAGTCCATTACTCTCCTGTGAG
ATCCTTAATGATGGTCTCTCCATCACAAGTGCCATTGCAACTC
>Cruciglanis sp. AOL81
CTCATTCATGGAGGCCGAACACCCAACAACGAGCTGTCCTCAAGCCTCTATATTCTTAAT
GTTGACAATCGTGGATGTAATCGGAAGGTCACACTAAGATGCCAGGAGAAGGAGTTGGTT
GGTGAACTTCCAGAAGCGCGGTATGGACACACCCTTAGTGTAGTCCACAGCAGAGGGAAA
ACCGCCTGTGTTCTGTTTGGTGGCAGATCCTACATGCCCCCATCTGTGCGAACCACAGAG
AACTGGAACTGCATGGTGGATTGTCCACCCCAGATTTACCTCATTGATCTGGAGTTTGGC
TGCTGTTCAGCACACACCCTCCCAGAGCTCACTGACGGCCAGTCGTTCCACCTGGCGCTG
GCACGAGAAGACTGTGTGTACTTCTTGGGTGGCCACATTGCCTCTACTGACTGCCGACCA
CCTCGCCTGTTCAGGCTGCGTGTGGAGCTTCTTTTAGGCAGTCCATTACTCTCCTGTGAG
ATCCTTAATGATGGTCTCTCCATCACAAGTGCCATTGCAACTC
>Cruciglanis pacifici AOL94
CTCATTCATGGAGGCCGAACACCCAACAACGAGCTGTCCTCAAGCCTCTATATTCTTAAT
GTTGACAATCGTGGATGTAATCGGAAGGTCACACTAAGATGCCAGGAGAAGGAGTTGGTT
GGTGAACTTCCAGAAGCGCGGTATGGACACACCCTTAGTGTAGTCCACAGCAGAGGGAAA
ACCGCCTGTGTTCTGTTTGGTGGCAGATCCTACATGCCCCCATCTGTGCGAACCACAGAG
AACTGGAACTGCATGGTGGATTGTCCACCCCAGATTTACCTCATTGATCTGGAGTTTGGC
TGCTGTTCAGCACACACCCTCCCAGAGCTCACTGACGGCCAGTCGTTCCACCTGGCGCTG
GCACGAGAAGACTGTGTGTACTTCTTGGGTGGCCACATTGCCTCTACTGACTGCCGACCA
CCTCGCCTGTCCAGGCTGCGTGTGGAGCTTCTTTTAGGCAGTCCATTACTCTCCTGTGAG
ATCCTTAATGATGGTCTCTCCATCACAAGTGCCATTGCAACTC
>Microglanis sp. AOL95
CTCATTCATGGAGGCCGAACACCCAACAACGAGCTGTCCTCAAGCCTCTATATTCTTAAT
GTTGACAATCGTGGATGTAATCGGAAGGTCACACTAAGATGCCAGGAGAAAGAGTTGGTT
GGTGAGCTACCAGAAGCGCGGTATGGACACACACTTAATGTAGTCCTCAGCAGAGGGAAA
ACGGCCTATGTTCTGTTTGGTGGCAGATCCTACATGCTCATATCGGAGCGCACCACAGAA
AACTGGAACTGCATGGTGGATTGTCCGCCGCAGATTTACCTCATTGATCTGGAGTTTGGC
TGCTGTTCAGCACACACCCTCCCAGAGCTCACTGACGGCCAGTCGTTCCACCTGGCACTG
GCACGAGAGGACTGTGTGTACTTCTTGGGTGGTCACATTGCCTCTACTGACTGCCGACCA
CCTCGACTGTTCAGGCTGCATGTGGAGCTTCTTTTAGGCAGTCCATTACTCTCCTGTGAG
ATCCTTAATGATGGGCTCTCCATCACAAGTGCCATAGCAACTC
>Rhyachoglanis anulatus AOL97
CTCATTCATGGAGGCCGAACACCCAACAACGAGCTGTCCTCAAGCCTCTATATTCTTAAT
GTTGACAATCGTGGATGTAATCGGAAGGTCACACTAAGATGCCAGGAGAAAGAGTTGGTT
GGTGAACTTCCAGAAGCGCGGTATGGACACACCCTTAGTGTAGTCCACAGCAGAGGAAAA
ACCGCCTGTGTTTTGTTTGGTGGCAGATCCTACATGCCCCCATCTGAGCGAACCACAGAG
AACTGGAACTGCATGGTGGATTGTCCACCACAGATTTACCTCATTGATCTGGAGTTTGGC
TGCTGTTCAGCACACACTCTCCCAGAGCTCACTGACGGCCAGTCGTTCCACCTGGCGCTT
GCACGAGAGGACTGTGTGTACTTCTTGGGTGGCCACATCGCCTCTACTGACTGCCGACCA
CCTCGCCTGTTCAGGCTGCGTGTGGAGCTTCTTTTAGGCAGTCCATTACTCTCCTGTGAG
ATCCTTAATGATGGTCTCTCCATCACAAGTGCCATTGCAACTC
>Rhyachoglanis anulatus AOL98
CTCATTCATGGAGGCCGAACACCCAACAACGAGCTGTCCTCAAGCCTCTATATTCTTAAT
GTTGACAATCGTGGATGTAATCGGAAGGTCACACTAAGATGCCAGGAGAAAGAGTTGGTT
GGTGAACTTCCAGAAGCACGGTATGGACACACCCTTAGTGTAGTCCACAGCAGAGGAAAA
ACCGCCTGTGTTTTGTTTGGTGGCAGATCCTACATGCCCCCATCTGAGCGAACCACAGAG
AACTGGAACTGCATGGTGGATTGTCCACCACAGATTTACCTCATTGATCTGGAGTTTGGC
TGCTGTTCAGCACACACTCTCCCAGAGCTCACTGACGGCCAGTCGTTCCACCTGGCGCTT
GCACGAGAGGACTGTGTGTACTTCTTGGGTGGCCACATCGCCTCTACTGACTGCCGACCA
CCTCGCCTGTTCAGGCTGCGTGTGGAGCTTCTTTTAGGCAGTCCATTACTCTCTTGTGAG
ATCCTTAATGATGGTCTCTCCATCACAAGTGCCATTGCAACTC
>Batrochoglanis raninus DQ492361
CTCATTCATGGAGGCCGAACACCCAACAACGAGCTGTCCTCAAGCCTTTATATACTCAAT
GTTGACAATCGTGGGTGTAACCGGAAGGTCACACTAAGATGCCAGGAGAAAGAGTTGGTT
GGTGAACTTCCAGAAGCGCGGTATGGACACACCCTTAATGTAGTCCACAGCAGAGGGAAA
ACAGCCTGTGTTCTGTTTGGTGGCAGATCCTACATGCCCCCGTCTGAGCGCACCACAGAA
AACTGGAACTGCATGGTGGATTGTCCACCCCAGATTTACCTAATTGATCTGGAGTTCGGC
TGTTGTTCAGCACACACCTTGCCTGAGCTCACTGACGGCCAGTCGTTCCACCTGGCACTG
GCACGAGAGGACTGTGTGTACTTCTTGGGTGGCCACATCGCCTCTACTGACTGCCGACCA
CCTCGCCTGTTCCGGCTGCATGTGGAGCTTCTTTTAGGAAGTCCATTACTCTCCTGTGAG
ATCCTTAATGATGGTCTCTCCATCACAAGTGCCATTGCAA
>Cephalosilurus apurensis DQ486780 
CTCATTCATGGAGGCCGAACACCCAACAACGAGCTGTCCTCAAGCCTCTATATACTTAAT
GTTGACAATCGTGGATGTAATCGGAAGGTCACACTAAGATGCCAGGAGAAAGAGTTGGTT
GGTGAACTTCCAGAAGCACGGTATGGACACACCCTTAATGTAGTCCACAGCAGAGGGAAA
ACCGCCTGTGTTCTGTTTGGTGGCAGATCCTACATGCCCCCATCTGAGCGTACCACAGAG
AACTGGAACTGCATGGTGGATTGTCCACCCCATGTTTACCTAATTGATCTGGAGTTTGGC
TGCTGTTCAGCACACACCCTCCCAGAGCTCACTGACGGCCAGTCATTCCACCTGGCGCTG
GCACGAGAGGACTGTGTGTACTTCTTGGGTGGCCACATTGCCTCGACCGACTGCCGACCA
CCTCGCCTGTTCAGGCTGCGTGTGGAGCTTCTTTTAGGCAGTCCATTACTCTCCTGTGAG
ATCCTTAATGATGGTCTCTCCATCACAAGTGCCATTGCAA
>Lophiosilurus alexandri JX899754
CTCATTCATGGAGGCCGAACACCCAACAACGAGCTGTTCTCAAGCCTCTATATACTTAAT
GTTGACAATCGTGGATGTAATCGGAAGGTCACACTAAGATGCCAGGAGAAAGAGTTGGTT
GGTGAACTTCCAGAAGCACGGTATGGACACACCCTTAATGTAGTCCACAGCAGAGGGAAA
ACCGCCTGTGTTCTGTTTGGTGGCAGATCCTACATGCCCCCATCTGAGCGAACCACAGAG
AACTGGAACAGCATGGTGGATTGTCCACCCCAGATTTACCTAATTGATCTGGAGTTTGGG
TGCTGTTCAGCACACACCCTCCCAGAGCTCACTGACGGCCAGTCGTTCCACCTGGCGCTG
GCACGCGAGGACTGTGTGTACTTCTTGGGTGGCCACATAGCCTCGACTGACTGCCGACCA
CCTCGCCTGTTCAGGCTGCGTGTGGAGCTTCTTTTAGGCAGTCCTTTACTCTCCTGTGAG
ATCCTTAATGATGGTCTCTCCATCACAAGTGCCATTGCAA
>Pseudopimelodus bufonius DQ492359 
CTCATTCATGGAGGCCGAACACCCAACAACGAGCTGTCCTCAAGCCTCTATATACTTAAT
GTTGACAATCGTGGATGTAATCGGAAGGTCACACTAAAATGCCAGGAGAAAGAGTTGGTT
GGTGAAAGTCCAGAAGCGCGGTATGGACACACCCTTAGTGTAGTCCACAGCAGAGGGAAA
ACCGCCTGTGTTCTGTTTGGTGGCAGATCCTACATGCCCCCATCTGAGCGAACCACAGAG
AACTGGAACTGCATGGTGGATTGTCCACCCCAGATTTATCTCATTGATCTGGAGTTTGGC
TGTTGTTCAGCACACACCCTCCCAGAGCTCACTGACGGCCAGTCGTTCCACCTGGCGCTG
GCACGAGAGGACTGYGTGTACTTCTTGGGTGGCCACATTGCCTCTACTGACTGYCGACCA
CCTCGCCTGTTCAGGCTGCGTGTGGAGCTTCTTTTAGGCAGTCCATTACTCTCCTGTGAG
ATCCTTAATGATGGTCTCTCCATCACAAGTGCCATTGCAA
>Pseudopimelodus mangurus DQ492360
CTCATTCATGGAGGCCGAACACCCAACAACGAGCTGTCCTCAAGCCTCTATATACTTAAT
GTTGACAATCGTGGATGTAATCGGAAGGTCACACTAAAATGCCAGGAGAAAGAGTTGGTT
GGTGAACTTCCAGAAGCGCGGTATGGACACACCCTTAGTGTAGTCCACAGCAGAGGGAAA
ACCGCCTGTGTTCTGTTTGGTGGCAGATCCTACATGCCCCCATCTGAGCGAACCACAGAG
AACTGGAACTGCATGGTGGATTGTCCACCCCAGATTTACCTCATTGATCTGGAGTTTGGC
TGCTGTTCAGCACACACCCTCCCAGAGCTCACTGACGGCCAGTCGTTTCACCTGGCGCTG
GCACGAGAGGACTGTGTATACTTCTTGGGTGGCCACATTGCCTCTACTGACTGCCGACCA
CCTCGCCTGTTCAGGCTGCGTGTGGAGCTTCTTTTAGGCAGTCCATTACTCTCCTGTGAG
ATCCTTAATGATGGTCTCTCCATCACAAGTGCCATTGCAA
>Pimelodus yuma
CTCATTCATGGAGGCCGAACACCCAACAACGAGCTGTCTTCAAGCCTTTACGTACTTAAT
GTTGACAGTCGTGGATGTAATCGGAAGGTCACACTGAGATGCCAGGAAAAAGAGTTGGTT
GGTGAACTTCCCGAAGCGCGGTATGGACACACCCTGAGCGTAGTCCACAGCAGAGGCAAA
AGCTCCTGCGTTCTGTTTGGTGGCAGATCCTACATGCCTGCTTCTGAGCGAACCACAGAG
AACTGGAACTCCATGGTGGACTGTCCACCCCAGATTTATCTCATTGACCTGGAGTTTGGC
TGCTCTTCAGCACACACCCTCCCAGAGCTCACTGACGGTCAGTCATTCCACCTAGCCCTG
GCACGAGAGGACTGCGTCTACTTCTTGGGTGGCCACATCGCCTCTACTGACTGCCGACCA
CCTCGCCTGTTCAGGCTGCGTGTAGAGCTTCTTTTAGGCAGTCCATTACTCTCCTGTGAG
ATCCTTAATGATGGTCTCTCCATCACAAGTGCCATTGCAACTC
>Pseudoplatystoma magdaleniatum 
CTCATTCATGGAGGCCGAACACCCAACAACGAGCTGTCCTCGAGCCTCTACATACTAAAT
GTTGACAATCGTGGATGTAATCGGAAGGTCACACTGAGATGCCAGGAGAAAGAGTTGGTC
GGTGAACTTCCAGAAGCGCGGTATGGACACACCCTTAGCGTAGTCCACAGCAGAGGCAAA
AGCGCCTGTGTTCTGTTTGGTGGCAGATCCTACATGCCTGCTTCTGAGCGAACCACAGAG
ACCTGGAACTGCATGGTGGACTGTCCACCCCAGATTTATCTCATTGACCTGGAGTTTGGC
TGCTCTTCAGCGCACACCCTCCCAGAGCTCACTGATGGCCAGTCATTCCACATAGCACTG
GCACGAGAGGACTGCRTCTACTTCTTGGGTGGCCACATCGCGTCTACTGACTGCCGACCA
CCTCGCCTGTTCAGGCTGCATGTAGAGCTTCTTTTAGGCAGTCCATTACTCTCCTGTGAG
ATCCTTAATGATGGTCTCTCCATCACAAGTGCCATTGCAACTC
