# Supplementary material for: Ancient genetic divergence in bumblebee catfish of the genus Pseudopimelodus (Pseudopimelodidae: Siluriformes) from northwestern South America
Source: PeerJ. 2020 May 29;8:e9028. doi: 10.7717/peerj.9028 (PMC7265895; doi:10.7717/peerj.9028)
Supplement: Supplemental Information 7 [file peerj-08-9028-s007.fas]

>seq1 [organism=Pseudopimelodus schultzi] [clone=PB261-H1] recombination activating gen 2 (rag2) gene, partial cds
CTCATTCATGGAGGCCGAACACCCAACAACGAGCTGTCCTCAAGCCTCTATATGCTTAAT
GTTGATAATCGTGGATGTAATCGGAAGGTCACACTAAAATGCCAGGAGAAAGAGTTGGTT
GGTGAACTTCCAGAAGCGCGGTATGGACACACCCTTAGTGTAGTCCACAGCAGAGGGAAA
ACCGCCTGTGTTCTGTTTGGTGGCAGATCCTACATGCCCCCATCTGAGCGAACCACAGAG
AACTGGAACTGCATGGTGGATTGTCCACCCCAGATTTACCTTATTGATCTGGAGTTTGGC
TGCTGTTCAGCACACACCCTCCCAGAGCTCACTGACGGCCAGTCGTTCCACCTGGCGCTG
ACACGAGAGGACTGTGTGTACTTCTTGGGTGGCCACATTGCCTCTACTGACTGCAGACCA
CCTCGCCTGTTCAGGCTGCGTGTGGAGCTTCTTTTAGGCAGTCCATTACTCTCCTGTGAG
ATCCTTAATGATGGTCTCTCCATCACAAGTGCCATTGCAA
>seq2 [organism=Pseudopimelodus schultzi] [clone=PB262-H1] recombination activating gen 2 (rag2) gene, partial cds
CTCATTCATGGAGGCCGAACACCCAACAACGAGCTGTCCTCAAGCCTCTATATGCTTAAT
GTTGATAATCGTGGATGTAATCGGAAGGTCACACTAAAATGCCAGGAGAAAGAGTTGGTT
GGTGAACTTCCAGAAGCGCGGTATGGACACACCCTTAGTGTAGTCCACAGCAGAGGGAAA
ACCGCCTGTGTTCTGTTTGGTGGCAGATCCTACATGCCCCCATCTGAGCGAACCACAGAG
AACTGGAACTGCATGGTGGATTGTCCACCCCAGATTTACCTTATTGATCTGGAGTTTGGC
TGCTGTTCAGCACACACCCTCCCAGAGCTCACTGACGGCCAGTCGTTCCACCTGGCGCTG
ACACGAGAGGACTGTGTGTACTTCTTGGGTGGCCACATTGCCTCTACTGACTGCAGACCA
CCTCGCCTGTTCAGGCTGCGTGTGGAGCTTCTTTTAGGCAGTCCATTACTCTCCTGTGAG
ATCCTTAATGATGGTCTCTCCATCACAAGTGCCATTGCAA
>seq3 [organism=Pseudopimelodus schultzi] [clone=ET067-H2] recombination activating gen 2 (rag2) gene, partial cds
CTCATTCATGGAGGCCGAACACCCAAGAACGAGCTGTCCTCAAGCCTCTATATGCTTAAT
GTTGATAATCGTGGATGTAATCGGAAGGTCACACTAAAATGCCAGGAGAAAGAGTTGGTT
GGTGAACTTCCAGAAGCGCGGTATGGACACACCCTTAGTGTAGTCCACAGCAGAGGGAAA
ACCGCCTGTGTTCTGTTTGGTGGCAGATCCTACATGCCCCCATCTGAGCGAACCACAGAG
AACTGGAACTGCATGGTGGATTGTCCACCCCAGATTTACCTTATTGATCTGGAGTTTGGC
TGCTGTTCAGCACACACCCTCCCAGAGCTCACTGACGGCCAGTCGTTCCACCTGGCGCTG
GCACGAGAGGACTGTGTGTACTTCTTGGGTGGCCACATTGCCTCTACTGACTGCAGACCA
CCTCGCCTGTTCAGGCTGCGTGTGGAGCTTCTTTTAGGCAGTCCATTACTCTCCTGTGAG
ATCCTTAATGATGGTCTCTCCATCACAAGTGCCATTGCAA
>seq4 [organism=Pseudopimelodus schultzi] [clone=MG231-H3] recombination activating gen 2 (rag2) gene, partial cds
CTCATTCATGGAGGCCGAACACCCAACAACGAGCTGTCCTCAAGCCTCTATATGCTTAAT
GTTGATAATCGTGGATGTAATCGGAAGGTCACACTAAAATGCCAGGAGAAAGAGTTGGTT
GGTGAACTTCCAGAAGCGCGGTATGGACACACCCTTAGTGTAGTCCACAGCAGAGGGAAA
ACCGCCTGTGTTCTGTTTGGTGGCAGATCCTACATGCCCCCATCTGAGCGAACCACAGAG
AACTGGAACTGCATGGTGGATTGTCCACCCCAGATTTACCTTATTGATCTGGAGTTTGGC
TGCTGTTCAGCACACACCCTCCCAGAGCTCACTGACGGCCAGTCGTTCCACCTGGCGCTG
GCACGAGAGGACTGTGTGTACTTCTTGGGTGGCCACATTGCCTCTACTGACTGCAGACCA
CCTCGCCTGTTCAGGCTGCGTGTGGAGCTTCTTTTAGGCAGTCCATTACTCTCCTGTGAG
ATCCTTAATGATGATCTCTCCATCACAAGTGCCATTGCAA
>seq5 [organism=Pseudopimelodus schultzi] [clone=PB252-H2] recombination activating gen 2 (rag2) gene, partial cds
CTCATTCATGGAGGCCGAACACCCAACAACGAGCTGTCCTCAAGCCTCTATATGCTTAAT
GTTGATAATCGTGGATGTAATCGGAAGGTCACACTAAAATGCCAGGAGAAAGAGTTGGTT
GGTGAACTTCCAGAAGCGCGGTATGGACACACCCTTAGTGTAGTCCACAGCAGAGGGAAA
ACCGCCTGTGTTCTGTTTGGTGGCAGATCCTACATGCCCCCATCTGAGCGAACCACAGAG
AACTGGAACTGCATGGTGGATTGTCCACCCCAGATTTACCTTATTGATCTGGAGTTTGGC
TGCTGTTCAGCACACACCCTCCCAGAGCTCACTGACGGCCAGTCGTTCCACCTGGCGCTG
GCACGAGAGGACTGTGTGTACTTCTTGGGTGGCCACATTGCCTCTACTGACTGCAGACCA
CCTCGCCTGTTCAGGCTGCGTGTGGAGCTTCTTTTAGGCAGTCCATTACTCTCCTGTGAG
ATCCTTAATGATGGTCTCTCCATCACAAGTGCCATTGCAA
>seq6 [organism=Pseudopimelodus schultzi] [clone=PB256-H2] recombination activating gen 2 (rag2) gene, partial cds
CTCATTCATGGAGGCCGAACACCCAACAACGAGCTGTCCTCAAGCCTCTATATGCTTAAT
GTTGATAATCGTGGATGTAATCGGAAGGTCACACTAAAATGCCAGGAGAAAGAGTTGGTT
GGTGAACTTCCAGAAGCGCGGTATGGACACACCCTTAGTGTAGTCCACAGCAGAGGGAAA
ACCGCCTGTGTTCTGTTTGGTGGCAGATCCTACATGCCCCCATCTGAGCGAACCACAGAG
AACTGGAACTGCATGGTGGATTGTCCACCCCAGATTTACCTTATTGATCTGGAGTTTGGC
TGCTGTTCAGCACACACCCTCCCAGAGCTCACTGACGGCCAGTCGTTCCACCTGGCGCTG
GCACGAGAGGACTGTGTGTACTTCTTGGGTGGCCACATTGCCTCTACTGACTGCAGACCA
CCTCGCCTGTTCAGGCTGCGTGTGGAGCTTCTTTTAGGCAGTCCATTACTCTCCTGTGAG
ATCCTTAATGATGGTCTCTCCATCACAAGTGCCATTGCAA
>seq7 [organism=Pseudopimelodus schultzi] [clone=MG234-H2] recombination activating gen 2 (rag2) gene, partial cds
CTCATTCATGGAGGCCGAACACCCAACAACGAGCTGTCCTCAAGCCTCTATATGCTTAAT
GTTGATAATCGTGGATGTAATCGGAAGGTCACACTAAAATGCCAGGAGAAAGAGTTGGTT
GGTGAACTTCCAGAAGCGCGGTATGGACACACCCTTAGTGTAGTCCACAGCAGAGGGAAA
ACCGCCTGTGTTCTGTTTGGTGGCAGATCCTACATGCCCCCATCTGAGCGAACCACAGAG
AACTGGAACTGCATGGTGGATTGTCCACCCCAGATTTACCTTATTGATCTGGAGTTTGGC
TGCTGTTCAGCACACACCCTCCCAGAGCTCACTGACGGCCAGTCGTTCCACCTGGCGCTG
GCACGAGAGGACTGTGTGTACTTCTTGGGTGGCCACATTGCCTCTACTGACTGCAGACCA
CCTCGCCTGTTCAGGCTGCGTGTGGAGCTTCTTTTAGGCAGTCCATTACTCTCCTGTGAG
ATCCTTAATGATGGTCTCTCCATCACAAGTGCCATTGCAA
>seq8 [organism=Pseudopimelodus schultzi] [clone=MG230-H2] recombination activating gen 2 (rag2) gene, partial cds
CTCATTCATGGAGGCCGAACACCCAACAACGAGCTGTCCTCAAGCCTCTATATGCTTAAT
GTTGATAATCGTGGATGTAATCGGAAGGTCACACTAAAATGCCAGGAGAAAGAGTTGGTT
GGTGAACTTCCAGAAGCGCGGTATGGACACACCCTTAGTGTAGTCCACAGCAGAGGGAAA
ACCGCCTGTGTTCTGTTTGGTGGCAGATCCTACATGCCCCCATCTGAGCGAACCACAGAG
AACTGGAACTGCATGGTGGATTGTCCACCCCAGATTTACCTTATTGATCTGGAGTTTGGC
TGCTGTTCAGCACACACCCTCCCAGAGCTCACTGACGGCCAGTCGTTCCACCTGGCGCTG
GCACGAGAGGACTGTGTGTACTTCTTGGGTGGCCACATTGCCTCTACTGACTGCAGACCA
CCTCGCCTGTTCAGGCTGCGTGTGGAGCTTCTTTTAGGCAGTCCATTACTCTCCTGTGAG
ATCCTTAATGATGGTCTCTCCATCACAAGTGCCATTGCAA
>seq9 [organism=Pseudopimelodus schultzi] [clone=SM161-H2] recombination activating gen 2 (rag2) gene, partial cds
CTCATTCATGGAGGCCGAACACCCAACAACGAGCTGTCCTCAAGCCTCTATATGCTTAAT
GTTGATAATCGTGGATGTAATCGGAAGGTCACACTAAAATGCCAGGAGAAAGAGTTGGTT
GGTGAACTTCCAGAAGCGCGGTATGGACACACCCTTAGTGTAGTCCACAGCAGAGGGAAA
ACCGCCTGTGTTCTGTTTGGTGGCAGATCCTACATGCCCCCATCTGAGCGAACCACAGAG
AACTGGAACTGCATGGTGGATTGTCCACCCCAGATTTACCTTATTGATCTGGAGTTTGGC
TGCTGTTCAGCACACACCCTCCCAGAGCTCACTGACGGCCAGTCGTTCCACCTGGCGCTG
GCACGAGAGGACTGTGTGTACTTCTTGGGTGGCCACATTGCCTCTACTGACTGCAGACCA
CCTCGCCTGTTCAGGCTGCGTGTGGAGCTTCTTTTAGGCAGTCCATTACTCTCCTGTGAG
ATCCTTAATGATGGTCTCTCCATCACAAGTGCCATTGCAA
>seq10 [organism=Pseudopimelodus schultzi] [clone=RA170-H2] recombination activating gen 2 (rag2) gene, partial cds
CTCATTCATGGAGGCCGAACACCCAACAACGAGCTGTCCTCAAGCCTCTATATGCTTAAT
GTTGATAATCGTGGATGTAATCGGAAGGTCACACTAAAATGCCAGGAGAAAGAGTTGGTT
GGTGAACTTCCAGAAGCGCGGTATGGACACACCCTTAGTGTAGTCCACAGCAGAGGGAAA
ACCGCCTGTGTTCTGTTTGGTGGCAGATCCTACATGCCCCCATCTGAGCGAACCACAGAG
AACTGGAACTGCATGGTGGATTGTCCACCCCAGATTTACCTTATTGATCTGGAGTTTGGC
TGCTGTTCAGCACACACCCTCCCAGAGCTCACTGACGGCCAGTCGTTCCACCTGGCGCTG
GCACGAGAGGACTGTGTGTACTTCTTGGGTGGCCACATTGCCTCTACTGACTGCAGACCA
CCTCGCCTGTTCAGGCTGCGTGTGGAGCTTCTTTTAGGCAGTCCATTACTCTCCTGTGAG
ATCCTTAATGATGGTCTCTCCATCACAAGTGCCATTGCAA
>seq11 [organism=Pseudopimelodus schultzi] [clone=CS171-H2] recombination activating gen 2 (rag2) gene, partial cds
CTCATTCATGGAGGCCGAACACCCAACAACGAGCTGTCCTCAAGCCTCTATATGCTTAAT
GTTGATAATCGTGGATGTAATCGGAAGGTCACACTAAAATGCCAGGAGAAAGAGTTGGTT
GGTGAACTTCCAGAAGCGCGGTATGGACACACCCTTAGTGTAGTCCACAGCAGAGGGAAA
ACCGCCTGTGTTCTGTTTGGTGGCAGATCCTACATGCCCCCATCTGAGCGAACCACAGAG
AACTGGAACTGCATGGTGGATTGTCCACCCCAGATTTACCTTATTGATCTGGAGTTTGGC
TGCTGTTCAGCACACACCCTCCCAGAGCTCACTGACGGCCAGTCGTTCCACCTGGCGCTG
GCACGAGAGGACTGTGTGTACTTCTTGGGTGGCCACATTGCCTCTACTGACTGCAGACCA
CCTCGCCTGTTCAGGCTGCGTGTGGAGCTTCTTTTAGGCAGTCCATTACTCTCCTGTGAG
ATCCTTAATGATGGTCTCTCCATCACAAGTGCCATTGCAA
>seq12 [organism=Pseudopimelodus schultzi] [clone=MG227-H2] recombination activating gen 2 (rag2) gene, partial cds
CTCATTCATGGAGGCCGAACACCCAACAACGAGCTGTCCTCAAGCCTCTATATGCTTAAT
GTTGATAATCGTGGATGTAATCGGAAGGTCACACTAAAATGCCAGGAGAAAGAGTTGGTT
GGTGAACTTCCAGAAGCGCGGTATGGACACACCCTTAGTGTAGTCCACAGCAGAGGGAAA
ACCGCCTGTGTTCTGTTTGGTGGCAGATCCTACATGCCCCCATCTGAGCGAACCACAGAG
AACTGGAACTGCATGGTGGATTGTCCACCCCAGATTTACCTTATTGATCTGGAGTTTGGC
TGCTGTTCAGCACACACCCTCCCAGAGCTCACTGACGGCCAGTCGTTCCACCTGGCGCTG
GCACGAGAGGACTGTGTGTACTTCTTGGGTGGCCACATTGCCTCTACTGACTGCAGACCA
CCTCGCCTGTTCAGGCTGCGTGTGGAGCTTCTTTTAGGCAGTCCATTACTCTCCTGTGAG
ATCCTTAATGATGGTCTCTCCATCACAAGTGCCATTGCAA
>seq13 [organism=Pseudopimelodus schultzi] [clone=MG236-H2] recombination activating gen 2 (rag2) gene, partial cds
CTCATTCATGGAGGCCGAACACCCAACAACGAGCTGTCCTCAAGCCTCTATATGCTTAAT
GTTGATAATCGTGGATGTAATCGGAAGGTCACACTAAAATGCCAGGAGAAAGAGTTGGTT
GGTGAACTTCCAGAAGCGCGGTATGGACACACCCTTAGTGTAGTCCACAGCAGAGGGAAA
ACCGCCTGTGTTCTGTTTGGTGGCAGATCCTACATGCCCCCATCTGAGCGAACCACAGAG
AACTGGAACTGCATGGTGGATTGTCCACCCCAGATTTACCTTATTGATCTGGAGTTTGGC
TGCTGTTCAGCACACACCCTCCCAGAGCTCACTGACGGCCAGTCGTTCCACCTGGCGCTG
GCACGAGAGGACTGTGTGTACTTCTTGGGTGGCCACATTGCCTCTACTGACTGCAGACCA
CCTCGCCTGTTCAGGCTGCGTGTGGAGCTTCTTTTAGGCAGTCCATTACTCTCCTGTGAG
ATCCTTAATGATGGTCTCTCCATCACAAGTGCCATTGCAA
>seq14 [organism=Pseudopimelodus schultzi] [clone=PB253-H2] recombination activating gen 2 (rag2) gene, partial cds
CTCATTCATGGAGGCCGAACACCCAACAACGAGCTGTCCTCAAGCCTCTATATGCTTAAT
GTTGATAATCGTGGATGTAATCGGAAGGTCACACTAAAATGCCAGGAGAAAGAGTTGGTT
GGTGAACTTCCAGAAGCGCGGTATGGACACACCCTTAGTGTAGTCCACAGCAGAGGGAAA
ACCGCCTGTGTTCTGTTTGGTGGCAGATCCTACATGCCCCCATCTGAGCGAACCACAGAG
AACTGGAACTGCATGGTGGATTGTCCACCCCAGATTTACCTTATTGATCTGGAGTTTGGC
TGCTGTTCAGCACACACCCTCCCAGAGCTCACTGACGGCCAGTCGTTCCACCTGGCGCTG
GCACGAGAGGACTGTGTGTACTTCTTGGGTGGCCACATTGCCTCTACTGACTGCAGACCA
CCTCGCCTGTTCAGGCTGCGTGTGGAGCTTCTTTTAGGCAGTCCATTACTCTCCTGTGAG
ATCCTTAATGATGGTCTCTCCATCACAAGTGCCATTGCAA
>seq15 [organism=Pseudopimelodus schultzi] [clone=PB254-H2] recombination activating gen 2 (rag2) gene, partial cds
CTCATTCATGGAGGCCGAACACCCAACAACGAGCTGTCCTCAAGCCTCTATATGCTTAAT
GTTGATAATCGTGGATGTAATCGGAAGGTCACACTAAAATGCCAGGAGAAAGAGTTGGTT
GGTGAACTTCCAGAAGCGCGGTATGGACACACCCTTAGTGTAGTCCACAGCAGAGGGAAA
ACCGCCTGTGTTCTGTTTGGTGGCAGATCCTACATGCCCCCATCTGAGCGAACCACAGAG
AACTGGAACTGCATGGTGGATTGTCCACCCCAGATTTACCTTATTGATCTGGAGTTTGGC
TGCTGTTCAGCACACACCCTCCCAGAGCTCACTGACGGCCAGTCGTTCCACCTGGCGCTG
GCACGAGAGGACTGTGTGTACTTCTTGGGTGGCCACATTGCCTCTACTGACTGCAGACCA
CCTCGCCTGTTCAGGCTGCGTGTGGAGCTTCTTTTAGGCAGTCCATTACTCTCCTGTGAG
ATCCTTAATGATGGTCTCTCCATCACAAGTGCCATTGCAA
>seq16 [organism=Pseudopimelodus schultzi] [clone=PB255-H2] recombination activating gen 2 (rag2) gene, partial cds
CTCATTCATGGAGGCCGAACACCCAACAACGAGCTGTCCTCAAGCCTCTATATGCTTAAT
GTTGATAATCGTGGATGTAATCGGAAGGTCACACTAAAATGCCAGGAGAAAGAGTTGGTT
GGTGAACTTCCAGAAGCGCGGTATGGACACACCCTTAGTGTAGTCCACAGCAGAGGGAAA
ACCGCCTGTGTTCTGTTTGGTGGCAGATCCTACATGCCCCCATCTGAGCGAACCACAGAG
AACTGGAACTGCATGGTGGATTGTCCACCCCAGATTTACCTTATTGATCTGGAGTTTGGC
TGCTGTTCAGCACACACCCTCCCAGAGCTCACTGACGGCCAGTCGTTCCACCTGGCGCTG
GCACGAGAGGACTGTGTGTACTTCTTGGGTGGCCACATTGCCTCTACTGACTGCAGACCA
CCTCGCCTGTTCAGGCTGCGTGTGGAGCTTCTTTTAGGCAGTCCATTACTCTCCTGTGAG
ATCCTTAATGATGGTCTCTCCATCACAAGTGCCATTGCAA
>seq17 [organism=Pseudopimelodus schultzi] [clone=PB259-H2] recombination activating gen 2 (rag2) gene, partial cds
CTCATTCATGGAGGCCGAACACCCAACAACGAGCTGTCCTCAAGCCTCTATATGCTTAAT
GTTGATAATCGTGGATGTAATCGGAAGGTCACACTAAAATGCCAGGAGAAAGAGTTGGTT
GGTGAACTTCCAGAAGCGCGGTATGGACACACCCTTAGTGTAGTCCACAGCAGAGGGAAA
ACCGCCTGTGTTCTGTTTGGTGGCAGATCCTACATGCCCCCATCTGAGCGAACCACAGAG
AACTGGAACTGCATGGTGGATTGTCCACCCCAGATTTACCTTATTGATCTGGAGTTTGGC
TGCTGTTCAGCACACACCCTCCCAGAGCTCACTGACGGCCAGTCGTTCCACCTGGCGCTG
GCACGAGAGGACTGTGTGTACTTCTTGGGTGGCCACATTGCCTCTACTGACTGCAGACCA
CCTCGCCTGTTCAGGCTGCGTGTGGAGCTTCTTTTAGGCAGTCCATTACTCTCCTGTGAG
ATCCTTAATGATGGTCTCTCCATCACAAGTGCCATTGCAA
>seq18 [organism=Pseudopimelodus schultzi] [clone=MG238-H1] recombination activating gen 2 (rag2) gene, partial cds
CTCATTCATGGAGGCCGAACACCCAACAACGAGCTGTCCTCAAGCCTCTATATGCTTAAT
GTTGATAATCGTGGATGTAATCGGAAGGTCACACTAAAATGCCAGGAGAAAGAGTTGGTT
GGTGAACTTCCAGAAGCGCGGTATGGACACACCCTTAGTGTAGTCCACAGCAGAGGGAAA
ACCGCCTGTGTTCTGTTTGGTGGCAGATCCTACATGCCCCCATCTGAGCGAACCACAGAG
AACTGGAACTGCATGGTGGATTGTCCACCCCAGATTTACCTTATTGATCTGGAGTTTGGC
TGCTGTTCAGCACACACCCTCCCAGAGCTCACTGACGGCCAGTCGTTCCACCTGGCGCTG
ACACGAGAGGACTGTGTGTACTTCTTGGGTGGCCACATTGCCTCTACTGACTGCAGACCA
CCTCGCCTGTTCAGGCTGCGTGTGGAGCTTCTTTTAGGCAGTCCATTACTCTCCTGTGAG
ATCTTTAATGATGGTCTCTCCATCACAAGTGCCATTGCAA
>seq19 [organism=Pseudopimelodus schultzi] [clone=MG232-H1] recombination activating gen 2 (rag2) gene, partial cds
CTCATTCATGGAGGCCGAACACCCAACAACGAGCTGTCCTCAAGCCTCTATATGCTTAAT
GTTGATAATCGTGGATGTAATCGGAAGGTCACACTAAAATGCCAGGAGAAAGAGTTGGTT
GGTGAACTTCCAGAAGCGCGGTATGGACACACCCTTAGTGTAGTCCACAGCAGAGGGAAA
ACCGCCTGTGTTCTGTTTGGTGGCAGATCCTACATGCCCCCATCTGAGCGAACCACAGAG
AACTGGAACTGCATGGTGGATTGTCCACCCCAGATTTACCTTATTGATCTGGAGTTTGGC
TGCTGTTCAGCACACACCCTCCCAGAGCTCACTGACGGCCAGTCGTTCCACCTGGCGCTG
ACACGAGAGGACTGTGTGTACTTCTTGGGTGGCCACATTGCCTCTACTGACTGCAGACCA
CCTCGCCTGTTCAGGCTGCGTGTGGAGCTTCTTTTAGGCAGTCCATTACTCTCCTGTGAG
ATCTTTAATGATGGTCTCTCCATCACAAGTGCCATTGCAA
>seq20 [organism=Pseudopimelodus schultzi] [clone=SJ160-H1] recombination activating gen 2 (rag2) gene, partial cds
CTCATTCATGGAGGCCGAACACCCAACAACGAGCTGTCCTCAAGCCTCTATATGCTTAAT
GTTGATAATCGTGGATGTAATCGGAAGGTCACACTAAAATGCCAGGAGAAAGAGTTGGTT
GGTGAACTTCCAGAAGCGCGGTATGGACACACCCTTAGTGTAGTCCACAGCAGAGGGAAA
ACCGCCTGTGTTCTGTTTGGTGGCAGATCCTACATGCCCCCATCTGAGCGAACCACAGAG
AACTGGAACTGCATGGTGGATTGTCCACCCCAGATTTACCTTATTGATCTGGAGTTTGGC
TGCTGTTCAGCACACACCCTCCCAGAGCTCACTGACGGCCAGTCGTTCCACCTGGCGCTG
ACACGAGAGGACTGTGTGTACTTCTTGGGTGGCCACATTGCCTCTACTGACTGCAGACCA
CCTCGCCTGTTCAGGCTGCGTGTGGAGCTTCTTTTAGGCAGTCCATTACTCTCCTGTGAG
ATCCTTAATGATGGTCTCTCCATCACAAGTGCCATTGCAA
>seq21 [organism=Pseudopimelodus schultzi] [clone=SJ168-H1] recombination activating gen 2 (rag2) gene, partial cds
CTCATTCATGGAGGCCGAACACCCAACAACGAGCTGTCCTCAAGCCTCTATATGCTTAAT
GTTGATAATCGTGGATGTAATCGGAAGGTCACACTAAAATGCCAGGAGAAAGAGTTGGTT
GGTGAACTTCCAGAAGCGCGGTATGGACACACCCTTAGTGTAGTCCACAGCAGAGGGAAA
ACCGCCTGTGTTCTGTTTGGTGGCAGATCCTACATGCCCCCATCTGAGCGAACCACAGAG
AACTGGAACTGCATGGTGGATTGTCCACCCCAGATTTACCTTATTGATCTGGAGTTTGGC
TGCTGTTCAGCACACACCCTCCCAGAGCTCACTGACGGCCAGTCGTTCCACCTGGCGCTG
ACACGAGAGGACTGTGTGTACTTCTTGGGTGGCCACATTGCCTCTACTGACTGCAGACCA
CCTCGCCTGTTCAGGCTGCGTGTGGAGCTTCTTTTAGGCAGTCCATTACTCTCCTGTGAG
ATCCTTAATGATGGTCTCTCCATCACAAGTGCCATTGCAA
>seq22 [organism=Pseudopimelodus schultzi] [clone=MAG225-H1] recombination activating gen 2 (rag2) gene, partial cds
CTCATTCATGGAGGCCGAACACCCAACAACGAGCTGTCCTCAAGCCTCTATATGCTTAAT
GTTGATAATCGTGGATGTAATCGGAAGGTCACACTAAAATGCCAGGAGAAAGAGTTGGTT
GGTGAACTTCCAGAAGCGCGGTATGGACACACCCTTAGTGTAGTCCACAGCAGAGGGAAA
ACCGCCTGTGTTCTGTTTGGTGGCAGATCCTACATGCCCCCATCTGAGCGAACCACAGAG
AACTGGAACTGCATGGTGGATTGTCCACCCCAGATTTACCTTATTGATCTGGAGTTTGGC
TGCTGTTCAGCACACACCCTCCCAGAGCTCACTGACGGCCAGTCGTTCCACCTGGCGCTG
ACACGAGAGGACTGTGTGTACTTCTTGGGTGGCCACATTGCCTCTACTGACTGCAGACCA
CCTCGCCTGTTCAGGCTGCGTGTGGAGCTTCTTTTAGGCAGTCCATTACTCTCCTGTGAG
ATCCTTAATGATGGTCTCTCCATCACAAGTGCCATTGCAA
>seq23 [organism=Pseudopimelodus schultzi] [clone=MAG233-H1] recombination activating gen 2 (rag2) gene, partial cds
CTCATTCATGGAGGCCGAACACCCAACAACGAGCTGTCCTCAAGCCTCTATATGCTTAAT
GTTGATAATCGTGGATGTAATCGGAAGGTCACACTAAAATGCCAGGAGAAAGAGTTGGTT
GGTGAACTTCCAGAAGCGCGGTATGGACACACCCTTAGTGTAGTCCACAGCAGAGGGAAA
ACCGCCTGTGTTCTGTTTGGTGGCAGATCCTACATGCCCCCATCTGAGCGAACCACAGAG
AACTGGAACTGCATGGTGGATTGTCCACCCCAGATTTACCTTATTGATCTGGAGTTTGGC
TGCTGTTCAGCACACACCCTCCCAGAGCTCACTGACGGCCAGTCGTTCCACCTGGCGCTG
ACACGAGAGGACTGTGTGTACTTCTTGGGTGGCCACATTGCCTCTACTGACTGCAGACCA
CCTCGCCTGTTCAGGCTGCGTGTGGAGCTTCTTTTAGGCAGTCCATTACTCTCCTGTGAG
ATCCTTAATGATGGTCTCTCCATCACAAGTGCCATTGCAA
>seq24 [organism=Pseudopimelodus schultzi] [clone=MAG237-H1] recombination activating gen 2 (rag2) gene, partial cds
CTCATTCATGGAGGCCGAACACCCAACAACGAGCTGTCCTCAAGCCTCTATATGCTTAAT
GTTGATAATCGTGGATGTAATCGGAAGGTCACACTAAAATGCCAGGAGAAAGAGTTGGTT
GGTGAACTTCCAGAAGCGCGGTATGGACACACCCTTAGTGTAGTCCACAGCAGAGGGAAA
ACCGCCTGTGTTCTGTTTGGTGGCAGATCCTACATGCCCCCATCTGAGCGAACCACAGAG
AACTGGAACTGCATGGTGGATTGTCCACCCCAGATTTACCTTATTGATCTGGAGTTTGGC
TGCTGTTCAGCACACACCCTCCCAGAGCTCACTGACGGCCAGTCGTTCCACCTGGCGCTG
ACACGAGAGGACTGTGTGTACTTCTTGGGTGGCCACATTGCCTCTACTGACTGCAGACCA
CCTCGCCTGTTCAGGCTGCGTGTGGAGCTTCTTTTAGGCAGTCCATTACTCTCCTGTGAG
ATCCTTAATGATGGTCTCTCCATCACAAGTGCCATTGCAA
>seq25 [organism=Pseudopimelodus schultzi] [clone=MAG239-H1] recombination activating gen 2 (rag2) gene, partial cds
CTCATTCATGGAGGCCGAACACCCAACAACGAGCTGTCCTCAAGCCTCTATATGCTTAAT
GTTGATAATCGTGGATGTAATCGGAAGGTCACACTAAAATGCCAGGAGAAAGAGTTGGTT
GGTGAACTTCCAGAAGCGCGGTATGGACACACCCTTAGTGTAGTCCACAGCAGAGGGAAA
ACCGCCTGTGTTCTGTTTGGTGGCAGATCCTACATGCCCCCATCTGAGCGAACCACAGAG
AACTGGAACTGCATGGTGGATTGTCCACCCCAGATTTACCTTATTGATCTGGAGTTTGGC
TGCTGTTCAGCACACACCCTCCCAGAGCTCACTGACGGCCAGTCGTTCCACCTGGCGCTG
ACACGAGAGGACTGTGTGTACTTCTTGGGTGGCCACATTGCCTCTACTGACTGCAGACCA
CCTCGCCTGTTCAGGCTGCGTGTGGAGCTTCTTTTAGGCAGTCCATTACTCTCCTGTGAG
ATCCTTAATGATGGTCTCTCCATCACAAGTGCCATTGCAA
>seq26 [organism=Pseudopimelodus schultzi] [clone=SM242-H1] recombination activating gen 2 (rag2) gene, partial cds
CTCATTCATGGAGGCCGAACACCCAACAACGAGCTGTCCTCAAGCCTCTATATGCTTAAT
GTTGATAATCGTGGATGTAATCGGAAGGTCACACTAAAATGCCAGGAGAAAGAGTTGGTT
GGTGAACTTCCAGAAGCGCGGTATGGACACACCCTTAGTGTAGTCCACAGCAGAGGGAAA
ACCGCCTGTGTTCTGTTTGGTGGCAGATCCTACATGCCCCCATCTGAGCGAACCACAGAG
AACTGGAACTGCATGGTGGATTGTCCACCCCAGATTTACCTTATTGATCTGGAGTTTGGC
TGCTGTTCAGCACACACCCTCCCAGAGCTCACTGACGGCCAGTCGTTCCACCTGGCGCTG
ACACGAGAGGACTGTGTGTACTTCTTGGGTGGCCACATTGCCTCTACTGACTGCAGACCA
CCTCGCCTGTTCAGGCTGCGTGTGGAGCTTCTTTTAGGCAGTCCATTACTCTCCTGTGAG
ATCCTTAATGATGGTCTCTCCATCACAAGTGCCATTGCAA
>seq27 [organism=Pseudopimelodus schultzi] [clone=PB249-H1] recombination activating gen 2 (rag2) gene, partial cds
CTCATTCATGGAGGCCGAACACCCAACAACGAGCTGTCCTCAAGCCTCTATATGCTTAAT
GTTGATAATCGTGGATGTAATCGGAAGGTCACACTAAAATGCCAGGAGAAAGAGTTGGTT
GGTGAACTTCCAGAAGCGCGGTATGGACACACCCTTAGTGTAGTCCACAGCAGAGGGAAA
ACCGCCTGTGTTCTGTTTGGTGGCAGATCCTACATGCCCCCATCTGAGCGAACCACAGAG
AACTGGAACTGCATGGTGGATTGTCCACCCCAGATTTACCTTATTGATCTGGAGTTTGGC
TGCTGTTCAGCACACACCCTCCCAGAGCTCACTGACGGCCAGTCGTTCCACCTGGCGCTG
ACACGAGAGGACTGTGTGTACTTCTTGGGTGGCCACATTGCCTCTACTGACTGCAGACCA
CCTCGCCTGTTCAGGCTGCGTGTGGAGCTTCTTTTAGGCAGTCCATTACTCTCCTGTGAG
ATCCTTAATGATGGTCTCTCCATCACAAGTGCCATTGCAA
>seq28 [organism=Pseudopimelodus schultzi] [clone=PB250-H1] recombination activating gen 2 (rag2) gene, partial cds
CTCATTCATGGAGGCCGAACACCCAACAACGAGCTGTCCTCAAGCCTCTATATGCTTAAT
GTTGATAATCGTGGATGTAATCGGAAGGTCACACTAAAATGCCAGGAGAAAGAGTTGGTT
GGTGAACTTCCAGAAGCGCGGTATGGACACACCCTTAGTGTAGTCCACAGCAGAGGGAAA
ACCGCCTGTGTTCTGTTTGGTGGCAGATCCTACATGCCCCCATCTGAGCGAACCACAGAG
AACTGGAACTGCATGGTGGATTGTCCACCCCAGATTTACCTTATTGATCTGGAGTTTGGC
TGCTGTTCAGCACACACCCTCCCAGAGCTCACTGACGGCCAGTCGTTCCACCTGGCGCTG
ACACGAGAGGACTGTGTGTACTTCTTGGGTGGCCACATTGCCTCTACTGACTGCAGACCA
CCTCGCCTGTTCAGGCTGCGTGTGGAGCTTCTTTTAGGCAGTCCATTACTCTCCTGTGAG
ATCCTTAATGATGGTCTCTCCATCACAAGTGCCATTGCAA
>seq29 [organism=Pseudopimelodus schultzi] [clone=PB251-H1] recombination activating gen 2 (rag2) gene, partial cds
CTCATTCATGGAGGCCGAACACCCAACAACGAGCTGTCCTCAAGCCTCTATATGCTTAAT
GTTGATAATCGTGGATGTAATCGGAAGGTCACACTAAAATGCCAGGAGAAAGAGTTGGTT
GGTGAACTTCCAGAAGCGCGGTATGGACACACCCTTAGTGTAGTCCACAGCAGAGGGAAA
ACCGCCTGTGTTCTGTTTGGTGGCAGATCCTACATGCCCCCATCTGAGCGAACCACAGAG
AACTGGAACTGCATGGTGGATTGTCCACCCCAGATTTACCTTATTGATCTGGAGTTTGGC
TGCTGTTCAGCACACACCCTCCCAGAGCTCACTGACGGCCAGTCGTTCCACCTGGCGCTG
ACACGAGAGGACTGTGTGTACTTCTTGGGTGGCCACATTGCCTCTACTGACTGCAGACCA
CCTCGCCTGTTCAGGCTGCGTGTGGAGCTTCTTTTAGGCAGTCCATTACTCTCCTGTGAG
ATCCTTAATGATGGTCTCTCCATCACAAGTGCCATTGCAA
>seq30 [organism=Pseudopimelodus schultzi] [clone=PB257-H1] recombination activating gen 2 (rag2) gene, partial cds
CTCATTCATGGAGGCCGAACACCCAACAACGAGCTGTCCTCAAGCCTCTATATGCTTAAT
GTTGATAATCGTGGATGTAATCGGAAGGTCACACTAAAATGCCAGGAGAAAGAGTTGGTT
GGTGAACTTCCAGAAGCGCGGTATGGACACACCCTTAGTGTAGTCCACAGCAGAGGGAAA
ACCGCCTGTGTTCTGTTTGGTGGCAGATCCTACATGCCCCCATCTGAGCGAACCACAGAG
AACTGGAACTGCATGGTGGATTGTCCACCCCAGATTTACCTTATTGATCTGGAGTTTGGC
TGCTGTTCAGCACACACCCTCCCAGAGCTCACTGACGGCCAGTCGTTCCACCTGGCGCTG
ACACGAGAGGACTGTGTGTACTTCTTGGGTGGCCACATTGCCTCTACTGACTGCAGACCA
CCTCGCCTGTTCAGGCTGCGTGTGGAGCTTCTTTTAGGCAGTCCATTACTCTCCTGTGAG
ATCCTTAATGATGGTCTCTCCATCACAAGTGCCATTGCAA
>seq31 [organism=Pseudopimelodus schultzi] [clone=PB260-H1] recombination activating gen 2 (rag2) gene, partial cds
CTCATTCATGGAGGCCGAACACCCAACAACGAGCTGTCCTCAAGCCTCTATATGCTTAAT
GTTGATAATCGTGGATGTAATCGGAAGGTCACACTAAAATGCCAGGAGAAAGAGTTGGTT
GGTGAACTTCCAGAAGCGCGGTATGGACACACCCTTAGTGTAGTCCACAGCAGAGGGAAA
ACCGCCTGTGTTCTGTTTGGTGGCAGATCCTACATGCCCCCATCTGAGCGAACCACAGAG
AACTGGAACTGCATGGTGGATTGTCCACCCCAGATTTACCTTATTGATCTGGAGTTTGGC
TGCTGTTCAGCACACACCCTCCCAGAGCTCACTGACGGCCAGTCGTTCCACCTGGCGCTG
ACACGAGAGGACTGTGTGTACTTCTTGGGTGGCCACATTGCCTCTACTGACTGCAGACCA
CCTCGCCTGTTCAGGCTGCGTGTGGAGCTTCTTTTAGGCAGTCCATTACTCTCCTGTGAG
ATCCTTAATGATGGTCTCTCCATCACAAGTGCCATTGCAA
>seq32 [organism=Pseudopimelodus schultzi] [clone=MG226-H1] recombination activating gen 2 (rag2) gene, partial cds
CTCATTCATGGAGGCCGAACACCCAACAACGAGCTGTCCTCAAGCCTCTATATGCTTAAT
GTTGATAATCGTGGATGTAATCGGAAGGTCACACTAAAATGCCAGGAGAAAGAGTTGGTT
GGTGAACTTCCAGAAGCGCGGTATGGACACACCCTTAGTGTAGTCCACAGCAGAGGGAAA
ACCGCCTGTGTTCTGTTTGGTGGCAGATCCTACATGCCCCCATCTGAGCGAACCACAGAG
AACTGGAACTGCATGGTGGATTGTCCACCCCAGATTTACCTTATTGATCTGGAGTTTGGC
TGCTGTTCAGCACACACCCTCCCAGAGCTCACTGACGGCCAGTCGTTCCACCTGGCGCTG
ACACGAGAGGACTGTGTGTACTTCTTGGGTGGCCACATTGCCTCTACTGACTGCAGACCA
CCTCGCCTGTTCAGGCTGCGTGTGGAGCTTCTTTTAGGCAGTCCATTACTCTCCTGTGAG
ATCCTTAATGATGGTCTCTCCATCACAAGTGCCATTGCAA
>seq33 [organism=Pseudopimelodus schultzi] [clone=NE243-H12] recombination activating gen 2 (rag2) gene, partial cds
CTCATTCATGGAGGCCGAACACCCAACAACGAGCTGTCCTCAAGCCTCTATATACTTAAT
GTTGACAATCGTGGATGTAATCGGAAGGTCACACTAAAATGCCAGGAGAAAGAGTTGGTT
GGTGAACTTCCAGAAGCGCGGTATGGACACACCCTTAGTGTAGTCCACAGCAGAGGGAAA
ACCGCCTGTGTTCTGTTTGGTGGCAGATCCTACATGCCCCCATCTGAGCGAACCACAGAG
AACTGGAACTGCATGGTGGATTGTCCACCCCAGATTTACCTCATTGATCTGGAGTTTGGC
TGTTGTTCAGCACACACCCTCCCAGAGCTCACTGACGGCCAGTCGTTCCACCTGGCGCTG
GCACGAGAGGACTGCGTGTACTTCTTGGGTGGCCACATTGCCTCTACTGACTGCCGACCA
CCTCGCCTGTTCAGGCTGCGTGTGGAGCTTCTTTTAGGCAGTCCATTACTCTCCTGTGAG
ATCCTTAATGATGGTCTCTCCATCACAAGTGCCATTGCAA
>seq34 [organism=Pseudopimelodus schultzi] [clone=SF011-H12] recombination activating gen 2 (rag2) gene, partial cds
CTCATTCATGGAGGCCGAACACCCAACAACGAGCTGTCCTCAAGCCTCTATATTCTTAAT
GTTGACAATCGTGGATGTAATCGGAAGGTCACACTAAAATGCCAGGAGAAAGAGTTGGTT
GGTGAACTTCCAGAAGCGCGGTATGGACACACCCTTAGTGTAGTCCACAGCAGAGGGAAA
ACCGCCTGTGTTCTGTTTGGTGGCAGATCCTACATGCCCCCATCTGAGCGAACCACAGAG
AACTGGAACTGCATGGTGGATTGTCCACCCCAGATTTACCTCATTGATCTGGAGTTTGGC
TGTTGTTCAGCACACACCCTCCCAGAGCTCACTGACGGCCAGTCGTTCCACCTGGCGCTG
GCACGAGAGGACTGCGTGTACTTCTTGGGTGGCCACATTGCCTCTACTGACTGCCGACCA
CCTCGCCTGTTCAGGCTGCGTGTGGAGCTTCTTTTAGGCAGTCCATTACTCTCCTGTGAG
ATCCTTAATGATGGTCTCTCCATCACAAGTGCCATTGCAA
>seq35 [organism=Pseudopimelodus schultzi] [clone=AT218-H13] recombination activating gen 2 (rag2) gene, partial cds
CTCATTCATGGAGGCCGAACACCCAACAACGAGCTGTCCTCAAGCCTCTATATTCTTAAT
GTTGACAACCGTGGATGTAATCGGAAGGTCACACTAAAATGCCAGGAGAAAGAGTTGGTT
GGTGAACTTCCAGAAGCGCGGTATGGACACACCCTTAGTGTAGTCCACAGCAGAGGGAAA
ACCGCTTGTGTTCTGTTTGGTGGCAGATCCTACATGCCCCCATCTGAGCGAACCACAGAG
AACTGGAACTGCATGGTGGATTGTCCACCCCAGATTTACCTCATTGATCTGGAGTTTGGC
TGTTGTTCAGCACACACCCTCCCAGAGCTCACTGACGGCCAGTCGTTCCACCTGGCGCTG
GCACGAGAGGACTGCGTGTACTTCTTGGGTGGCCACATTGCCTCTACTGACTGCCGACCA
CCTCGCCTGTTCAGGCTGCGTGTGGAGCTTCTTTTAGGCAGTCCATTACTCTCCTGTGAG
ATCCTTAATGATGGTCTCTCCATCACAAGTGCCATTGCAA
>seq36 [organism=Pseudopimelodus schultzi] [clone=NE243-H14] recombination activating gen 2 (rag2) gene, partial cds
CTCATTCATGGAGGCCGAACACCCAACAACGAGCTGTCCTCAAGCCTCTATATTCTTAAT
GTTGACAATCGTGGATGTAATCGGAAGGTCACACTAAAATGCCAGGAGAAAGAGTTGGTT
GGTGAACTTCCAGAAGCGCGGTATGGACACACCCTTAGTGTAGTCCACAGCAGAGGGAAA
ACCGCTTGTGTTCTGTTTGGTGGCAGATCCTACATGCCCCCATCTGAGCGAACCACAGAG
AACTGGAACTGCATGGTGGATTGTCCACCCCAGATTTACCTCATTGATCTGGAGTTTGGC
TGTTGTTCAGCACACACCCTCCCAGAGCTCACTGACGGCCAGTCATTCCACCTGGCGCTG
GCACGAGAGGACTGCGTGTACTTCTTGGGTGGCCACATTGCCTCTACTGACTGCCGACCA
CCTCGCCTGTTCAGGCTGCGTGTGGAGCTTCTTTTAGGCAGTCCATTACTCTCCTGTGAG
ATCCTTAATGATGGTCTCTCCATCACAAGTGCCATTGCAA
>seq37 [organism=Pseudopimelodus schultzi] [clone=AT215-H13] recombination activating gen 2 (rag2) gene, partial cds
CTCATTCATGGAGGCCGAACACCCAACAACGAGCTGTCCTCAAGCCTCTATATTCTTAAT
GTTGACAATCGTGGATGTAATCGGAAGGTCACACTAAAATGCCAGGAGAAAGAGTTGGTT
GGTGAACTTCCAGAAGCGCGGTATGGACACACCCTTAGTGTAGTCCACAGCAGAGGGAAA
ACCGCTTGTGTTCTGTTTGGTGGCAGATCCTACATGCCCCCATCTGAGCGAACCACAGAG
AACTGGAACTGCATGGTGGATTGTCCACCCCAGATTTACCTCATTGATCTGGAGTTTGGC
TGTTGTTCAGCACACACCCTCCCAGAGCTCACTGACGGCCAGTCGTTCCACCTGGCGCTG
GCACGAGAGGACTGCGTGTACTTCTTGGGTGGCCACATTGCCTCTACTGACTGCCGACCA
CCTCGCCTGTTCAGGCTGCGTGTGGAGCTTCTTTTAGGCAGTCCATTACTCTCCTGTGAG
ATCCTTAATGATGGTCTCTCCATCACAAGTGCCATTGCAA
>seq38 [organism=Pseudopimelodus schultzi] [clone=AT216-H13] recombination activating gen 2 (rag2) gene, partial cds
CTCATTCATGGAGGCCGAACACCCAACAACGAGCTGTCCTCAAGCCTCTATATTCTTAAT
GTTGACAATCGTGGATGTAATCGGAAGGTCACACTAAAATGCCAGGAGAAAGAGTTGGTT
GGTGAACTTCCAGAAGCGCGGTATGGACACACCCTTAGTGTAGTCCACAGCAGAGGGAAA
ACCGCTTGTGTTCTGTTTGGTGGCAGATCCTACATGCCCCCATCTGAGCGAACCACAGAG
AACTGGAACTGCATGGTGGATTGTCCACCCCAGATTTACCTCATTGATCTGGAGTTTGGC
TGTTGTTCAGCACACACCCTCCCAGAGCTCACTGACGGCCAGTCGTTCCACCTGGCGCTG
GCACGAGAGGACTGCGTGTACTTCTTGGGTGGCCACATTGCCTCTACTGACTGCCGACCA
CCTCGCCTGTTCAGGCTGCGTGTGGAGCTTCTTTTAGGCAGTCCATTACTCTCCTGTGAG
ATCCTTAATGATGGTCTCTCCATCACAAGTGCCATTGCAA
>seq39 [organism=Pseudopimelodus schultzi] [clone=AT220-H13] recombination activating gen 2 (rag2) gene, partial cds
CTCATTCATGGAGGCCGAACACCCAACAACGAGCTGTCCTCAAGCCTCTATATTCTTAAT
GTTGACAATCGTGGATGTAATCGGAAGGTCACACTAAAATGCCAGGAGAAAGAGTTGGTT
GGTGAACTTCCAGAAGCGCGGTATGGACACACCCTTAGTGTAGTCCACAGCAGAGGGAAA
ACCGCTTGTGTTCTGTTTGGTGGCAGATCCTACATGCCCCCATCTGAGCGAACCACAGAG
AACTGGAACTGCATGGTGGATTGTCCACCCCAGATTTACCTCATTGATCTGGAGTTTGGC
TGTTGTTCAGCACACACCCTCCCAGAGCTCACTGACGGCCAGTCGTTCCACCTGGCGCTG
GCACGAGAGGACTGCGTGTACTTCTTGGGTGGCCACATTGCCTCTACTGACTGCCGACCA
CCTCGCCTGTTCAGGCTGCGTGTGGAGCTTCTTTTAGGCAGTCCATTACTCTCCTGTGAG
ATCCTTAATGATGGTCTCTCCATCACAAGTGCCATTGCAA
>seq40 [organism=Pseudopimelodus schultzi] [clone=AT221-H13] recombination activating gen 2 (rag2) gene, partial cds
CTCATTCATGGAGGCCGAACACCCAACAACGAGCTGTCCTCAAGCCTCTATATTCTTAAT
GTTGACAATCGTGGATGTAATCGGAAGGTCACACTAAAATGCCAGGAGAAAGAGTTGGTT
GGTGAACTTCCAGAAGCGCGGTATGGACACACCCTTAGTGTAGTCCACAGCAGAGGGAAA
ACCGCTTGTGTTCTGTTTGGTGGCAGATCCTACATGCCCCCATCTGAGCGAACCACAGAG
AACTGGAACTGCATGGTGGATTGTCCACCCCAGATTTACCTCATTGATCTGGAGTTTGGC
TGTTGTTCAGCACACACCCTCCCAGAGCTCACTGACGGCCAGTCGTTCCACCTGGCGCTG
GCACGAGAGGACTGCGTGTACTTCTTGGGTGGCCACATTGCCTCTACTGACTGCCGACCA
CCTCGCCTGTTCAGGCTGCGTGTGGAGCTTCTTTTAGGCAGTCCATTACTCTCCTGTGAG
ATCCTTAATGATGGTCTCTCCATCACAAGTGCCATTGCAA
>seq41 [organism=Pseudopimelodus schultzi] [clone=AT222-H13] recombination activating gen 2 (rag2) gene, partial cds
CTCATTCATGGAGGCCGAACACCCAACAACGAGCTGTCCTCAAGCCTCTATATTCTTAAT
GTTGACAATCGTGGATGTAATCGGAAGGTCACACTAAAATGCCAGGAGAAAGAGTTGGTT
GGTGAACTTCCAGAAGCGCGGTATGGACACACCCTTAGTGTAGTCCACAGCAGAGGGAAA
ACCGCTTGTGTTCTGTTTGGTGGCAGATCCTACATGCCCCCATCTGAGCGAACCACAGAG
AACTGGAACTGCATGGTGGATTGTCCACCCCAGATTTACCTCATTGATCTGGAGTTTGGC
TGTTGTTCAGCACACACCCTCCCAGAGCTCACTGACGGCCAGTCGTTCCACCTGGCGCTG
GCACGAGAGGACTGCGTGTACTTCTTGGGTGGCCACATTGCCTCTACTGACTGCCGACCA
CCTCGCCTGTTCAGGCTGCGTGTGGAGCTTCTTTTAGGCAGTCCATTACTCTCCTGTGAG
ATCCTTAATGATGGTCTCTCCATCACAAGTGCCATTGCAA
>seq42 [organism=Pseudopimelodus schultzi] [clone=AT223-H13] recombination activating gen 2 (rag2) gene, partial cds
CTCATTCATGGAGGCCGAACACCCAACAACGAGCTGTCCTCAAGCCTCTATATTCTTAAT
GTTGACAATCGTGGATGTAATCGGAAGGTCACACTAAAATGCCAGGAGAAAGAGTTGGTT
GGTGAACTTCCAGAAGCGCGGTATGGACACACCCTTAGTGTAGTCCACAGCAGAGGGAAA
ACCGCTTGTGTTCTGTTTGGTGGCAGATCCTACATGCCCCCATCTGAGCGAACCACAGAG
AACTGGAACTGCATGGTGGATTGTCCACCCCAGATTTACCTCATTGATCTGGAGTTTGGC
TGTTGTTCAGCACACACCCTCCCAGAGCTCACTGACGGCCAGTCGTTCCACCTGGCGCTG
GCACGAGAGGACTGCGTGTACTTCTTGGGTGGCCACATTGCCTCTACTGACTGCCGACCA
CCTCGCCTGTTCAGGCTGCGTGTGGAGCTTCTTTTAGGCAGTCCATTACTCTCCTGTGAG
ATCCTTAATGATGGTCTCTCCATCACAAGTGCCATTGCAA
>seq43 [organism=Pseudopimelodus schultzi] [clone=BO199-H15] recombination activating gen 2 (rag2) gene, partial cds
CTCATTCATGGAGGCCGAACACCCAACAACGAGCTGTCCTCAAGCCTCTATATTCTTAAT
GTTGACAATCGTGGATGTAATCGGAAGGTCACACTAAAATGCCAGGAGAAAGAGTTGGTT
GGTGAACTTCCAGAAGCGCGGTATGGACACACCCTTAGTGTAGTCCACAGCAGAGAGAAA
ACCGCCTGTGTTCTGTTTGGTGGCAGATCCTACATGCCCCCATCTGAGCGAACCACAGAG
AACTGGAACTGCATGGTGGATTGTCCACCCCAGATTTACCTCATTGATCTGGAGTTTGGC
TGTTGTTCAGCACACACCCTCCCAGAGCTCACTGACGGCCAGTCGTTCCACCTGGCGCTG
GCACGAGAGGACTGTGTATACTTCTTGGGTGGCCACATTGCCTCTACTGACTGCCGACCA
CCTCGCCTGTTCAGGCTGCGTGTGGAGCTTCTTTTAGGCAGTCCATTACTCTCCTGTGAG
ATCCTTAATGATGGTCTCTCCATCACAAGTGCCATTGCAA
>seq44 [organism=Pseudopimelodus schultzi] [clone=BO200-H15] recombination activating gen 2 (rag2) gene, partial cds
CTCATTCATGGAGGCCGAACACCCAACAACGAGCTGTCCTCAAGCCTCTATATTCTTAAT
GTTGACAATCGTGGATGTAATCGGAAGGTCACACTAAAATGCCAGGAGAAAGAGTTGGTT
GGTGAACTTCCAGAAGCGCGGTATGGACACACCCTTAGTGTAGTCCACAGCAGAGAGAAA
ACCGCCTGTGTTCTGTTTGGTGGCAGATCCTACATGCCCCCATCTGAGCGAACCACAGAG
AACTGGAACTGCATGGTGGATTGTCCACCCCAGATTTACCTCATTGATCTGGAGTTTGGC
TGTTGTTCAGCACACACCCTCCCAGAGCTCACTGACGGCCAGTCGTTCCACCTGGCGCTG
GCACGAGAGGACTGTGTATACTTCTTGGGTGGCCACATTGCCTCTACTGACTGCCGACCA
CCTCGCCTGTTCAGGCTGCGTGTGGAGCTTCTTTTAGGCAGTCCATTACTCTCCTGTGAG
ATCCTTAATGATGGTCTCTCCATCACAAGTGCCATTGCAA
>seq45 [organism=Pseudopimelodus bufonius] [clone=OT068-H26] recombination activating gen 2 (rag2) gene, partial cds
CTCATTCATGGAGGCCGAACACCCAACAACGAGCTGTCCTCAAGCCTCTATATACTTAAT
GTTGACAATCGTGGATGTAATCGGAAGGTCACACTAAAATGCCAGGAGAAAGAGTTGGTT
GGTGAACTTCCAGAAGCGCGGTATGGACACACCCTTAGTGTAGTCCACAGCAGAGGGAAA
ACCGCCTGTGTTCTGTTTGGTGGCAGATCCTACATGCCCCCATCTGAGCGAACCACAGAG
AACTGGAACTGCATGGTGGATTGTCCACCCCAAATTTACCTCATTGATCTGGAGTTTGGC
TGCTGTTCAGCACACACCCTTCCAGAGCTCACTGACGGCCAGTCGTTCCACCTGGCGCTG
GCACGAGAGGACTGTGTATACTTCTTGGGTGGCCACATTGCCTCTACTGACTGCCGACCA
CCTCGCCTGTTCAGGCTGCGTGTGGAGCTTCTTTTAGGCAGTCCATTACTCTCCTGTGAG
ATCCTTAATGATGGTCTCTCCATCACAAGTGCCATTGCAA
>seq46 [organism=Pseudopimelodus bufonius] [clone=OT089-H26] recombination activating gen 2 (rag2) gene, partial cds
CTCATTCATGGAGGCCGAACACCCAACAACGAGCTGTCCTCAAGCCTCTATATACTTAAT
GTTGACAATCGTGGATGTAATCGGAAGGTCACACTAAAATGCCAGGAGAAAGAGTTGGTT
GGTGAACTTCCAGAAGCGCGGTATGGACACACCCTTAGTGTAGTCCACAGCAGAGGGAAA
ACCGCCTGTGTTCTGTTTGGTGGCAGATCCTACATGCCCCCATCTGAGCGAACCACAGAG
AACTGGAACTGCATGGTGGATTGTCCACCCCAAATTTACCTCATTGATCTGGAGTTTGGC
TGCTGTTCAGCACACACCCTTCCAGAGCTCACTGACGGCCAGTCGTTCCACCTGGCGCTG
GCACGAGAGGACTGTGTATACTTCTTGGGTGGCCACATTGCCTCTACTGACTGCCGACCA
CCTCGCCTGTTCAGGCTGCGTGTGGAGCTTCTTTTAGGCAGTCCATTACTCTCCTGTGAG
ATCCTTAATGATGGTCTCTCCATCACAAGTGCCATTGCAA
>seq47 [organism=Pseudopimelodus schultzi] [clone=SJ090-H1] recombination activating gen 2 (rag2) gene, partial cds
CTCATTCATGGAGGCCGAACACCCAACAACGAGCTGTCCTCAAGCCTCTATATGCTTAAT
GTTGATAATCGTGGATGTAATCGGAAGGTCACACTAAAATGCCAGGAGAAAGAGTTGGTT
GGTGAACTTCCAGAAGCGCGGTATGGACACACCCTTAGTGTAGTCCACAGCAGAGGGAAA
ACCGCCTGTGTTCTGTTTGGTGGCAGATCCTACATGCCCCCATCTGAGCGAACCACAGAG
AACTGGAACTGCATGGTGGATTGTCCACCCCAGATTTACCTTATTGATCTGGAGTTTGGC
TGCTGTTCAGCACACACCCTCCCAGAGCTCACTGACGGCCAGTCGTTCCACCTGGCGCTG
ACACGAGAGGACTGTGTGTACTTCTTGGGTGGCCACATTGCCTCTACTGACTGCAGACCA
CCTCGCCTGTTCAGGCTGCGTGTGGAGCTTCTTTTAGGCAGTCCATTACTCTCCTGTGAG
ATCCTTAATGATGGTCTCTCCATCACAAGTGCCATTGCAA
>seq48 [organism=Pseudopimelodus bufonius] [clone=OT011-H26] recombination activating gen 2 (rag2) gene, partial cds
CTCATTCATGGAGGCCGAACACCCAACAACGAGCTGTCCTCAAGCCTCTATATACTTAAT
GTTGACAATCGTGGATGTAATCGGAAGGTCACACTAAAATGCCAGGAGAAAGAGTTGGTT
GGTGAACTTCCAGAAGCGCGGTATGGACACACCCTTAGTGTAGTCCACAGCAGAGGGAAA
ACCGCCTGTGTTCTGTTTGGTGGCAGATCCTACATGCCCCCATCTGAGCGAACCACAGAG
AACTGGAACTGCATGGTGGATTGTCCACCCCAAATTTACCTCATTGATCTGGAGTTTGGC
TGCTGTTCAGCACACACCCTTCCAGAGCTCACTGACGGCCAGTCGTTCCACCTGGCGCTG
GCACGAGAGGACTGTGTATACTTCTTGGGTGGCCACATTGCCTCTACTGACTGCCGACCA
CCTCGCCTGTTCAGGCTGCGTGTGGAGCTTCTTTTAGGCAGTCCATTACTCTCCTGTGAG
ATCCTTAATGATGGTCTCTCCATCACAAGTGCCATTGCAA
>seq49 [organism=Pseudopimelodus bufonius] [clone=OT010-H26] recombination activating gen 2 (rag2) gene, partial cds
CTCATTCATGGAGGCCGAACACCCAACAACGAGCTGTCCTCAAGCCTCTATATACTTAAT
GTTGACAATCGTGGATGTAATCGGAAGGTCACACTAAAATGCCAGGAGAAAGAGTTGGTT
GGTGAACTTCCAGAAGCGCGGTATGGACACACCCTTAGTGTAGTCCACAGCAGAGGGAAA
ACCGCCTGTGTTCTGTTTGGTGGCAGATCCTACATGCCCCCATCTGAGCGAACCACAGAG
AACTGGAACTGCATGGTGGATTGTCCACCCCAAATTTACCTCATTGATCTGGAGTTTGGC
TGCTGTTCAGCACACACCCTTCCAGAGCTCACTGACGGCCAGTCGTTCCACCTGGCGCTG
GCACGAGAGGACTGTGTATACTTCTTGGGTGGCCACATTGCCTCTACTGACTGCCGACCA
CCTCGCCTGTTCAGGCTGCGTGTGGAGCTTCTTTTAGGCAGTCCATTACTCTCCTGTGAG
ATCCTTAATGATGGTCTCTCCATCACAAGTGCCATTGCAA
>seq50 [organism=Pseudopimelodus bufonius] [clone=OT009-H26] recombination activating gen 2 (rag2) gene, partial cds
CTCATTCATGGAGGCCGAACACCCAACAACGAGCTGTCCTCAAGCCTCTATATACTTAAT
GTTGACAATCGTGGATGTAATCGGAAGGTCACACTAAAATGCCAGGAGAAAGAGTTGGTT
GGTGAACTTCCAGAAGCGCGGTATGGACACACCCTTAGTGTAGTCCACAGCAGAGGGAAA
ACCGCCTGTGTTCTGTTTGGTGGCAGATCCTACATGCCCCCATCTGAGCGAACCACAGAG
AACTGGAACTGCATGGTGGATTGTCCACCCCAAATTTACCTCATTGATCTGGAGTTTGGC
TGCTGTTCAGCACACACCCTTCCAGAGCTCACTGACGGCCAGTCGTTCCACCTGGCGCTG
GCACGAGAGGACTGTGTATACTTCTTGGGTGGCCACATTGCCTCTACTGACTGCCGACCA
CCTCGCCTGTTCAGGCTGCGTGTGGAGCTTCTTTTAGGCAGTCCATTACTCTCCTGTGAG
ATCCTTAATGATGGTCTCTCCATCACAAGTGCCATTGCAA
>seq51 [organism=Pseudopimelodus schultzi] [clone=SN002-H9] recombination activating gen 2 (rag2) gene, partial cds
CTCATTCATGGAGGCCGAACACCCAACAACGAGCTGTCCTCAAGCCTCTATATTCTTAAT
GTTGACAATCGTGGATGTAATCGGAAGGTCACACTAAAATGCCAGGAGAAAGAGTTGGTT
GGTGAACTTCCAGAAGCGCGGAATGGACACACCCTTAGTGTAGTCCACAGCAGAGGGAAA
ACCGCTTGTGTTCTGTTTGGTGGCAGATCCTACATGCCCCCATCTGAGCGAACCACAGAG
AACTGGAACTGCATGGTGGATTGTCCACCCCAGATTTACCTCATTGATCTGGAGTTTGGC
TGTTGTTCAGCACACACCCTCCCAGAGCTCACTGACGGCCAGTCGTTCCACCTGGCGCTG
GCACGAGAGGACTGCGTGTACTTCTTGGGTGGCCACATTGCCTCTACTGACTGCCGACCA
CCTCGCCTGTTCAGGCTGCGTGTGGAGCTTCTTTTAGGCAGTCCATTACTCTCCTGTGAG
ATCCTTAATGATGGTCTCTCCATCACAAGTGCCATTGCAA
