# Supplementary material for: Ancient genetic divergence in bumblebee catfish of the genus Pseudopimelodus (Pseudopimelodidae: Siluriformes) from northwestern South America
Source: PeerJ. 2020 May 29;8:e9028. doi: 10.7717/peerj.9028 (PMC7265895; doi:10.7717/peerj.9028)
Supplement: Supplemental Information 8 [file peerj-08-9028-s008.fasta]

>Pseudopimelodus schultzi (H1)
GCTTTCGTAATAATCTTCTTTATAGTAATACCCATTATGATTGGGGGCTTTGGGAACTGACTTATCCCACTAATAATTGGTGCACCAGACATGGCATTCCCACGAATAAACAATATGAGTTTCTGATTACTCCCGCCCTCCTTTCTACTACTGCTTTCCTCATCTGGGGTAGAAGCTGGGGTAGGAACAGGATGAACTGTTTATCCCCCCCTCGCCGGAAACCTAGCACATGCAGGAGCTTCCGTAGATCTAGCTATTTTTTCCCTCCACCTTGCCGGGGTGTCATCCATTCTGGGAGCCATTAACTTTATTACAACTATAATTAACATAAAACCCCCAGCCATCTCACAATATCAA
>Pseudopimelodus schultzi (H2)
GCTTTCGTGATAATCTTCTTTATAGTGATACCCATTATGATAGGGGGCTTTGGGAACTGACTTATCCCACTAATAATTGGTGCACCAGACATGGCATTCCCACGAATAAACAATATGAGTTTCTGATTACTCCCGCCCTCCTTTCTACTACTGCTTTCCTCATCTGGGGTAGAAGCTGGGGTAGGAACAGGATGAACTGTTTATCCCCCCCTCGCCGGAAACCTAGCACAAGCAGGAGCTTCCGTAGATCTAGCTATTTTTTCCCTCCACCTTGCCGGGGTGTCATCCATTCTGGGAGCCATTAACTTTATTACAACTATTATTAACATAAAACCCCCAGCCATCTCACAATATCAA
>Pseudopimelodus schultzi (H3)
GCTTTCGTAATAATCTTCTTAATAGTAATACCCATTATGATTGGGGGCTTTGGGAACTGACTTATCCCACTAATAATTGGTGCACCAGACATGGCATTCCCACGAATAAACAATATGAGTTTCTGATTACTCCCGCCCTCCTTTCTACTACTGCTTTCCTCATCTGGGGTAGAAGCGGGGGTAGGAACAGGATGAACTGTTTATCCCCCCCTCGCCGGAAACCTAGCACATGCAGGAGCTTCCGTAGATCTAGCTATTTTTTCCCTCCACCTTGCCGGGGTGTCATCCATTCTGGGAGCCATTAACTTTATTACAACTATTATTAACATAAAACCCCCAGCCATCTCACAATATCAA
>Pseudopimelodus schultzi (H4)
GCTTTCGTAATAATCTTCTTTATAGTAATACCCATTATGATTGGGGGCTTTGGGAACTGACTTATCCCACTAATAATTGGTGCACCAGACATGGCATTCCCACGAATAAACAATATGAGTTTCTGATTACTCCCGCCCTCCTTTCTACTACTGCTTTCCTCATCTGGGGTAGAAGCGGGGGTAGGAACAGGATGAACTGTTTATCCCCCCCTCGCCGGAAACCTAGCACATGCAGGAGCTTCCGTAGACCTAGCTATTTTTTCCCTCCACCTTGCCGGGGTGTCATCCATTCTGGGAGCCATTAACTTTATTACAACTATTATTAACATAAAACCCCCAGCCATCTCACAATATCAA
>Pseudopimelodus schultzi (H5)
GCTTTCGTAATAATCTTCTTTATAGTAATACCCATTATGATTGGGGGCTTTGGGAACTGACTTATCCCACTAATAATTGGTGCACCAGACATGGCATTCCCACGAATAAACAATATGAGTTTCTGATTACTCCCGCCCTCCTTTCTACTACTGCTTTCCTCATCTGGGGTAGAAGCGGGGGTAGGAACAGGATGAACTGTTTATCCCCCCCTCGCCGGAAACCTAGCACATGCAGGAGCTTCCGTAGATCTAGCTATTTTTTCCCTCCACCTTGCCGGGGTGTCATCCATTCTGGGAGCCATTAACTTTATTACAACTATTATTAACATAAAACCCCCAGCCATCTCACAATATCAA
>Pseudopimelodus schultzi (H6)
GCTTTCGTAATAATCTTCTTTATAGTAATACCCATTATGATTGGGGGCTTTGGGAACTGACTTATCCCACTGATAATTGGTGCACCAGACATGGCATTCCCACGAATAAACAATATGAGTTTCTGATTACTCCCGCCCTCCTTTCTACTACTGCTTTCCTCATCTGGGGTAGAAGCTGGGGTAGGAACAGGATGAACTGTTTATCCCCCCCTCGCCGGAAACCTAGCACATGCAGGAGCTTCCGTAGATCTAGCTATTTTTTCCCTCCACCTTGCCGGGGTGTCATCCATTCTGGGAGCCATTAACTTTATTACAACTATTATTAACATAAAACCCCCAGCCATCTCACAATATCAA
>Pseudopimelodus schultzi (H7)
GCTTTCGTAATAATCTTCTTTATAGTAATACCCATTATGATTGGGGGCTTTGGGAACTGACTTATCCCACTAATAATTGGTGCACCAGACATAGCATTCCCACGAATAAACAATATGAGTTTCTGATTACTCCCGCCCTCCTTTCTACTACTGCTTTCCTCATCTGGGGTAGAAGCTGGGGTAGGAACAGGATGAACTGTTTATCCCCCCCTCGCCGGAAACCTAGCACATGCAGGAGCTTCCGTAGATCTAGCTATTTTTTCCCTCCACCTTGCCGGGGTGTCATCCATTCTGGGAGCCATTAACTTTATTACAACTATTATTAACATAAAACCCCCAGCCATCTCACAATATCAA
>Pseudopimelodus schultzi (H8)
GCTTTCGTAATAATCTTCTTTATAGTAATACCCATTATGATTGGGGGCTTTGGGAACTGACTTATCCCACTAATAATTGGTGCACCAGACATGGCATTCCCACGAATAAACAATATGAGTTTCTGATTACTCCCGCCCTCCTTTCTACTACTGCTTTCCTCATCTGGGGTAGAAGCTGGGGTAGGAACAGGATGAACTGTTTATCCCCCCCTCGCCGGAAACCTAGCACATGCAGGAGCTTCCGTAGATCTAGCTATTTTTTCCCTCCACCTTGCCGGGGTGTCATCCATTCTGGGAGCCATTAACTTTATTACAACTATTATTAACATAAAACCCCCAGCCATCTCACAATATCAA
>Pseudopimelodus schultzi (H9)
GCTTTCGTAATAATCTTCTTTATAGTAATACCCATTATGATAGGGGGCTTTGGGAACTGACTTATCCCACTAATAATTGGTGCACCAGACATGGCATTCCCACGAATAAACAATATGAGTTTCTGATTACTCCCGCCCTCCTTTCTACTACTGCTTTCCTCATCTGGGGTAGAAGCTGGGGTAGGAACAGGATGAACTGTTTATCCCCCCCTCGCCGGAAACCTAGCACATGCAGGAGCTTCCGTAGATCTAGCTATTTTTTCCCTCCACCTTGCCGGGGTGTCATCCATTCTGGGAGCCATTAACTTTATTACAACTATTATTAACATAAAACCCCCAGCCATCTCACAATATCAA
>Pseudopimelodus schultzi (H10)
GCTTTCGTGATAATCTTCTTTATAGTAATACCCATTATGATAGGGGGCTTTGGGAACTGACTTATCCCACTAATAATTGGTGCACCAGACATGGCATTCCCACGAATAAACAATATGAGTTTCTGATTACTCCCGCCCTCCTTTCTACTACTGCTTTCCTCATCTGGGGTAGAAGCTGGGGTAGGAACAGGATGAACTGTTTATCCCCCCCTCGCCGGAAACCTAGCACATGCAGGAGCTTCCGTAGATCTAGCTATTTTTTCCCTCCACCTTGCCGGGGTGTCATCCATTCTGGGAGCCATTAACTTTATTACAACTATTATTAACATAAAACCCCCAGCCATCTCACAATATCAA
>Pseudopimelodus schultzi (H11)
GCTTTCGTGATAATCTTCTTTATAGTAATACCCATTATGATTGGGGGCTTTGGGAACTGACTTATCCCACTAATAATTGGTGCACCAGACATGGCATTCCCACGAATAAACAATATGAGTTTCTGATTACTCCCGCCCTCCTTTCTACTACTGCTTTCCTCATCTGGGGTAGAAGCTGGGGTAGGAACAGGATGAACTGTTTATCCCCCCCTCGCCGGAAACCTAGCACATGCAGGAGCTTCCGTAGATCTAGCTATTTTTTCCCTCCACCTTGCCGGGGTGTCATCCATTCTGGGAGCCATTAACTTTATTACAACTATTATTAACATAAAACCCCCAGCCATCTCACAATATCAA
>Pseudopimelodus schultzi (H12)
GCTTTCGTAATAATTTTCTTTATAGTAATACCCATTATGATTGGGGGCTTTGGTAACTGGCTTATCCCACTAATAATCGGCGCACCAGACATGGCATTCCCACGAATAAACAATATAAGTTTCTGATTACTTCCGCCCTCCTTTCTACTTCTACTTGCCTCATCTGGAGTAGAAGCGGGAGTTGGAACAGGATGAACTGTTTACCCACCCCTCGCCGGAAACCTAGCACATGCTGGAGCTTCTGTAGATTTAGCTATTTTTTCTCTCCACCTCGCCGGAGTATCCGCTATTCTGGGGGCCATTAACTTTATTACAACTATAATTAATATAAAACCTCCAGCTATCTCGCAATATCAA
>Pseudopimelodus schultzi (H13)
GCTTTCGTAATAATTTTCTTTATAGTAATACCCATTATGATTGGGGGCTTTGGTAACTGGCTTATCCCACTAATAATCGGCGCACCAGATATGGCATTCCCACGAATAAACAATATAAGTTTCTGATTACTTCCGCCCTCCTTTCTACTTCTACTTGCCTCATCTGGAGTAGAAGCGGGAGTAGGAACAGGATGAACTGTTTACCCACCCCTCGCCGGAAACCTAGCACATGCAGGAGCTTCTGTAGATTTAGCTATTTTTTCTCTCCACCTCGCCGGAGTATCCTCTATTCTGGGGGCCATTAACTTTATTACAACTATTATTAATATAAAACCTCCAGCTATCTCCAAATATCAA
>Pseudopimelodus schultzi (H14)
GCTTTCGTAATAATTTTCTTTATAGTAATACCCATTATGATTGGGGGCTTTGGTAACTGGCTTATCCCACTAATAATCGGCGCACCAGATATGGCATTCCCACGAATAAACAATATGAGTTTCTGATTACTTCCGCCCTCCTTTCTACTTCTACTTGCCTCATCTGGAGTAGAAGCGGGGGTAGGAACAGGATGAACTGTTTACCCCCCCCTCGCCGGAAACCTAGCACATGCTGGAGCTTCTGTAGATTTAGCTATTTTTTCTCTCCACCTCGCCGGAGTATCCTCTATTCTGGGGGCCATTAACTTTATTACAACTATTATTAATATAAAACCTCCAGCTATCTCGCAATATCAA
>Pseudopimelodus schultzi (H15)
GCTTTCGTAATAATTTTCTTTATAGTAATACCCATTATGATTGGGGGCTTTGGTAACTGGCTTATCCCACTAATAATCGGCGCACCAGATATGGCATTCCCACGAATAAACAATATAAGTTTCTGATTACTTCCACCCTCCTTTCTACTTCTACTTGCCTCATCTGGAGTAGAAGCGGGAGTAGGAACAGGATGAACTGTTTACCCACCCCTCGCCGGAAACCTAGCACATGCTGGAGCTTCTGTAGATTTAGCTATTTTCTCTCTCCACCTCGCCGGAGTATCCTCTATTCTGGGGGCCATTAACTTTATTACAACTATTATTAATATAAAACCCCCAGCTATCTCGCAATATCAA
>sPseudopimelodus schultzi (H16)
GCTTTCGTAATAATTTTCTTTATAGTAATACCCATTATGATTGGGGGCTTTGGTAACTGGCTTATCCCACTAATAATCGGCGCACCAGATATGGCATTCCCACGAATAAACAATATAAGTTTCTGATTACTTCCGCCCTCCTTTCTACTTCTACTTGCCTCATCTGGAGTAGAAGCGGGAGTAGGAACAGGATGAACTGTTTACCCACCCCTCGCCGGAAACCTAGCACATGCTGGAGCTTCTGTAGATTTAGCTATTTTTTCTCTCCACCTCGCCGGAGTATCCTCTATTCTGGGGGCCATTAACTTTATTACAACTATTATTAATATAAAACCTCCAGCTATCTCGCAATATTAA
>Pseudopimelodus schultzi (H17)
GCTTTCGTAATAATTTTCTTTATAGTAATACCCATTATGATTGGGGGCTTTGGTAACTGGCTTATCCCACTAATAATCGGCGCACCAGATATGGCATTCCCACGAATAAACAATATAAGTTTCTGATTACTTCCGCCCTCCTTTCTACTTCTACTTGCCTCATCTGGAGTAGAAGCGGGAGTAGGAACAGGATGAACTGTTTACCCACCCCTCGCCGGAAACCTAGCACATGCTGGAGCTTCTGTAGATTTAGCTATTTTTTCTCTCCACCTCGCCGGAGTATCCTCTATTCTGGGGGCCATTAACTTTATTACAACTATTATTAATATAAAACCTCCAGCTATCTCGCAATATCAA
>Pseudopimelodus schultzi (H18)
GCTTTCGTAATAATTTTCTTTATAGTAATACCCATTATGATTGGGGGCTTTGGTAACTGGCTTATCCCACTAATAATCGGCGCACCAGATATGGCATTCCCACGAATAAACAATATAAGTTTCTGATTACTTCCGCCCTCCTTTCTACTTCTACTTGCCTCATCTGGAGTAGAAGCGGGAGTAGGAACAGGATGAACTGTTTACCCACCCCTCGCCGGAAACCTAGCACATGCTGGAGCTTCTGTAGATTTAGCTATTTTCTCTCTCCACCTCGCCGGAGTATCCTCTATTCTGGGGGCCATTAACTTTATTACAACTATTATTAATATAAAACCTCCAGCTATCTCGCAATATCAA
>Pseudopimelodus schultzi (H19)
GCTTTCGTAATAATTTTCTTTATAGTAATACCCATTATGATTGGGGGCTTTGGTAACTGGCTTATCCCACTAATAATCGGCGCACCAGATATGGCATTCCCACGAATAAACAATATAAGTTTCTGATTACTTCCGCCCTCCTTTCTACTTCTACTTGCCTCATCTGGAGTAGAAGCGGGAGTAGGAACAGGATGAACTGTTTACCCACCCCTCGCCGGAAACCTAGCACATGTTGGAGCTTCTGTAGATTTAGCTATTTTTTCTCTCCACCTCGCCGGAGTATCCTCTATTCTGGGGGCCATTAACTTTATTACAACTATTATTAATATAAAACCTCCAGCTATCTCGCAATATCAA
>Pseudopimelodus schultzi (H20)
GCTTTCGTAATAATTTTCTTTATAGTAATACCCATTATGATTGGGGGCTTTGGTAACTGGCTTATCCCACTAATAATCGGCGCACCAGATATGGCATTCCCACGAATAAACAATATAAGTTTCTGATTACTTCCACCCTCCTTTCTACTTCTACTTGCCTCATCTGGAGTAGAAGCGGGAGTAGGAACAGGATGAACTGTTTACCCACCCCTCGCCGGAAACCTAGCACATGCTGGAGCTTCTGTAGATTTAGCTATTTTTTCTCTCCACCTCGCCGGAGTATCCTCTATTCTGGGGGCCATTAACTTTATTACAACTATTATTAATATAAAACCTCCAGCTATCTCGCAATATCAA
>Pseudopimelodus schultzi (H21)
GCTTTCGTAATAATCTTCTTTATAGTAATACCCATTATGATTGGGGGCTTTGGGAACTGACTTATCCCACTAATAATTGGTGCACCAGACATGGCATTCCCACGAATAAACAATATGAGTTTCTGATTACTCCCGCCCTCCTTTCTACTACTGCTTTCCTCATCTGGGGTAGAAGCTGGGGTAGGAACAGGATGAACTGTTTATCCCCCCCTCGCCGGAAACCTAGCACATGCAGGAGCTTCCGTAGATCTAGCTATTTTTTCCCTCCACCTTGCCGGGGTGTCATCCATCCTGGGAGCCATTAACTTTATTACAACTATTATTAACATAAAACCCCCAGCCATCTCACAATATCAA
>Pseudopimelodus schultzi (H22)
GCTTTCGTAATAATTTTCTTTATAGTAATACCCATCATGATTGGGGGCTTTGGTAACTGACTTATCCCACTAATAATTGGTGCACCAGATATGGCATTCCCACGAATAAACAATATAAGTTTCTGATTACTTCCACCCTCCTTTCTACTTCTACTTGCCTCATCTGGAGTAGAAGCGGGGGTAGGAACAGGGTGAACTGTTTACCCACCCCTCGCCGGAAACCTAGCACATGCGGGAGCTTCTGTAGATTTAGCTATTTTCTCCCTCCACCTCGCCGGAGTATCCTCCATCCTAGGGGCCATTAACTTTATTACAACTATTATTAATATAAAACCTCCAGCCATCTCGCAATATCAA
>Pseudopimelodus schultzi (H23)
GCTTTCGTAATAATTTTCTTTATAGTAATACCCATTATGATTGGAGGCTTTGGTAACTGGCTTATCCCACTAATAATCGGCGCACCAGATATGGCATTCCCACGAATAAACAATATAAGTTTCTGATTACTTCCGCCCTCCTTTCTACTTCTACTTGCCTCATCTGGAGTAGAAGCGGGAGTAGGAACAGGATGAACTGTTTACCCACCCCTCGCCGGAAACCTAGCACATGCTGAAGCTTCTGTAGATTTAGCTATATTTTCTCTCCACCTCGCCGGAGTATCCTCTATTCTGGGGGCCATTAACTTTATTACAACTATTATTAATATAAAACCTCCAGCTATCTCGCAATATCAA
>Pseudopimelodus schultzi (H24)
GCTTTCGTAATAATTTTCTTTATAGTAATACCCATTATGATTGGGGGCTTTGGTAACTGGCTTATCCCACTAATAATCGGCGCACCAGATATGGCATTCCCACGAATAAACAATATAAGTTTCTGATTACTTCCGCCCTCCTTTCTACTTCTACTTGCCTCATCTGGAGTAGAAGCGGGAGTAGGAACAGGATGAACTGTTTACCCACCCCTCGCCGGAAACCTAGCACATGCTGGAGCTTCTGTAGATTTAGCTATTTTTTCTCTCCACCTCGCCGGAGTATCCTCTATTCTGGGGGCCAGTAACTTTATTACAACTATAATTAATATAAAACCTCCAGCTATCTCGCAATATCAA
>Pseudopimelodus schultzi (H25)
GCTTTCGTAATAATTTTCTTTATAGGAATACCCATCATGATTGGGGGCTTTGGTAACTGACTTATCCCACTAATAATTGGGGCACCAGATATGGCATTCCCACGAATAAACAATATAAGTTTCTGATTACTTCCACCCTCCTTTCTACTTCTACTTGCCTCATCTGGAGTAGAAGCGGGGGTAGGAACAGGGTGAACTGTTTACCCACCCCTCGCCGGAAACCTAGCACATGCGGGAGCTTCTGTAGAGTTAGCTATTTTCTCTCTCCACCTCGCCGGAGTATCCTCCATCCCAGGGGCCATTAACTTTATAACAACTATGATTAATATAAAACCTCCAGCCATCTCGCAATATCAA
>Pseudopimelodus schultzi (H26)
GCTTTCGTAATAATTTTCTTTATAGTAATACCCATCATGATTGGGGGCTTTGGTAACTGACTTATCCCACTAATAATTGGTGCACCAGATATGGCATTCCCACGAATAAACAATATAAGTTTCTGATTACTTCCACCCTCCTTTCTACTTCTACTTGCCTCATCTGGAGCAGAAGCGGGGGTAGGAACAGGGTGAACTGTTTACCCACCCCTCGCCGGAAACCTAGCACATGCGGGAGCTTCTGTAGATTTAGCTATTTTCTCTCTCCACCTCGCCGGAGTATCCTCCATCCTAGGGGCCATTAACTTTATTACAACTATAATTAATATAAAACCTCCAGCCATCTCGCAATATCAA
>Pseudopimelodus schultzi (H27)
GCTTTCGTAATAATTTTCTTTATAGTAATACCCATCATGATCGGGGGCTTTGGGAACTGACTTATCCCATTAATAATTGGTGCACCAGATATGGCATTCCCACGAATAAATAATATAAGTTTCTGATTACTGCCACCCTCCTTTCTACTTCTACTTGCCTCTTCTGGGGTAGAAGCGGGGGTAGGAACAGGATGAACTGTATACCCGCCCCTCGCCGGAAACCTGGCACATGCAGGAGCTTCTGTAGATTTAGCTATTTTCTCCCTCCACCTCGCCGGAGTATCCTCCATTCTGGGGGCTATTAACTTTATTACAACTATTATCAATATAAAACCTCCAGCCATCTCGCAATATCAA
>Pseudopimelodus bufonius (H28)
GCTTTCGTAATAATTTTCTTTATAGTAATACCCATTATGATCGGGGGCTTTGGGAACTGACTTATCCCACTAATAATCGGTGCACCAGATATAGCATTCCCGCGAATAAACAATATGAGCTTCTGATTACTTCCACCCTCCTTTCTACTTCTACTTGCCTCATCTGGAGTAGAAGCTGGGGTGGGAACAGGATGAACTGTTTACCCACCCCTCGCCGGAAACCTAGCACATGCAGGGGCTTCTGTAGATTTAGCTATTTTCTCCCTCCACCTTGCCGGGGTGTCCTCAATTCTGGGGGCCATTAACTTTATTACAACTATTATTAATATAAAACCTCCAGCCATCTCGCAATATCAA
>Pseudopimelodus bufonius (H29)
GCTTTCGTAATAATTTTCTTTATAGTAATACCCATTATGATCGGGGGCTTTGGGAACTGACTTATCCCACTAATAATTGGTGCACCAGATATAGCATTCCCGCGAATAAACAATATGAGCTTCTGATTACTTCCACCCTCCTTTCTACTTCTACTTGCCTCATCTGGAGTAGAAGCTGGGGTAGGGACAGGATGAACTGTTTACCCACCCCTCGCCGGAAACCTAGCACATGCAGGGGCTTCTGTAGATTTAGCTATTTTCTCCCTCCACCTCGCCGGGGTGTCCTCAATTCTGGGGGCCATTAACTTTATTACAACTATTATTAATATAAAACCTCCAGCCATCTCGCAATATCAA
>Pseudopimelodus bufonius (H30)
GCTTTCGTAATAATTTTCTTTATAGTAATACCCATCATGATCGGGGGCTTTGGGAACTGACTTATCCCATTAATAATTGGGGCACCAGATATGGCATTCCCACGAATAAATAATATAAGTTTCTGATTACTGCCACCCTCCTTTCTACTTCTACTTGCCTCTTCTGGGGTACAAGCGGGGGTAGGAACAGGATGAACTGTATACCCGCCCCTCGCCGGAAACCTGACACATGCAGGAGCTTCTGTAGATTTAGCTATTTTCTCCCTCCACCTCGCCGGAGTATCCTCCATTCTGGGGGCTATCAACTTTATTACAACTATTATCAATATAAAACCTCCAGCCATCTCGCAATATCAA
>Pseudopimelodus bufonius (H31)
GCTTTCGTAATAATTTTCTTTATAGTAATACCCATTATGATCGGGGGCTTTGGGAACTGACTTATCCCACTAATAATTGGGGCACCAGATATAGCATTCCCGCGAATAAACAATATGAGCTTCTGATTACTTCCACCCTCCTTTCTACTTCTACTTGCCTCATCTGGAGTAGAAGCTGGGGTAGGGACAGGATGAACTGTTTACCCACCCCTCGCCGGAAACCTAGCACATGCAGGGGCTTCTGTAGATTTAGCTATTTTCTCCCTCCACCTCGCCGGGGTGTCCTCAATTCTGGGGGCCATTAACTTTATTACAACTATAATTAATATAAAACCTCCAGCCATCTCGCAATATCAA
>Pseudopimelodus bufonius (H32)
GCTTTCGTAATAATTTTCTTTATAGTAATACCCATTATGATCGGGGGCTTTGGGAACTGACTTATCCCACTAATAATTGGTGCACCAGATATAGCATTCCCGCGAATAAACAATATGAGCTTCTGATTACTTCCACCCTCCTTTCTACTTCTACTTGCCTCATCTGGAGCAGAAGCTGGGGTAGGGACAGGATGAACTGTTTACCCACCCCTCGCCGGAAACCTAGCACATGCAGGGGCTTCTGTAGATTTAGCTATTTTCTCCCTCCACCTCGCCGGGGTGTCCTCAATTCTGGGGGCCATTAACTTTATTACAACTATAATTAATATAAAACCTCCAGCCATCTCGCAATATCAA
>Pseudopimelodus bufonius (H33)
GCTTTCGTAATAATTTTCTTTATAGTAATACCCATTATGATCGGGGGCTTTGGGAACTGACTTATCCCACTAATAATTGGTGCACCAGATATAGCATTCCCGCGAATAAACAATATGAGCTTCTGATTACTTCCACCCTCCTTTCTACTTCTACTTGCCTCATCTGGAGTAGAAGCTGGGGTAGGGACAGGATGAACTGTTTACCCACCCCTCGCCGGAAACCTAGCACATGCAGGGGCTTCTGTAGATTTAGCTATTTTCTCCCTCCACCTCGCCGGGGTGTCCTCAATTCTGGGGGCCATTAACTTTATTACAACTATAATTAATATAAAACCTCCAGCCATCTCGCAATATCAA
>Microglanis sp. AO095
GCCTTCGTAATAATTTTCTTTATAGTAATACCCATTATGATTGGGGGCTTCGGAAACTGACTTGTACCACTAATAATTGGTGCACCAGACATAGCATTCCCACGAATAAATAATATAAGCTTCTGATTACTCCCCCCCTCCTTTCTACTACTACTTGCCTCATCTGGCGTTGAAGCGGGGGTAGGAACAGGATGAACTGTTTATCCACCACTTGCTGGAAATCTAGCACACGCGGGGGCCTCCGTAGATCTAGCCATTTTCTCTCTACACCTCGCTGGTGTATCATCCATTCTAGGTGCCATCAATTTTATTACAACCATTATTAATATAAAACCTCCGGCTATCTCACAATATCAA
>Rhyachoglanis anulatus AOL97
GCTTTCGTAATAATTTTCTTTATAGTAATGCCCATTATGATTGGAGGCTTCGGGAACTGACTCATTCCATTAATAATTGGCGCACCAGATATAGCATTCCCGCGAATGAATAATATGAGTTTTTGATTACTTCCACCTTCCTTCCTACTACTACTTGCCTCATCCGGAGTAGAAGCAGGAGTGGGAACAGGATGAACTGTTTATCCACCCCTCGCCGGAAACCTAGCACATGCGGGAGCTTCTGTAGACTTAGCTATTTTTTCCCTCCACCTCGCCGGAGTATCCTCCATTCTAGGGGCCATTAACTTTATTACAACCATTATTAACATAAAACCCCCAGCCATTTCACAATATCAA
>Rhyachoglanis anulatus AOL98
GCTTTCGTAATAATTTTCTTTATAGTAATGCCCATTATGATTGGAGGCTTCGGGAACTGACTCATTCCATTAATAATTGGCGCACCAGATATAGCATTCCCGCGAATGAATAATATGAGTTTTTGATTACTTCCACCTTCCTTCCTACTACTACTTGCCTCATCCGGAGTAGAAGCAGGAGTGGGAACAGGATGAACTGTTTATCCACCCCTCGCCGGAAACCTAGCACATGCGGGAGCTTCTGTAGATTTAGCTATTTTTTCCCTCCACCTCGCCGGAGTATCCTCCATTCTAGGGGCCATTAACTTTATTACAACCATTATTAACATAAAACCCCCAGCCATTTCACAATATCAA
>Cruciglanis pacifici AOL94
GCTTTCGTAATAATTTTCTTTATAGTAATACCCATTATGATCGGAGGCTTCGGAAACTGACTTATCCCACTAATAATCGGCGCACCAGACATGGCATTCCCACGAATAAACAATATAAGTTTCTGATTACTTCCCCCCTCCTTTTTACTACTACTCGCCTCATCTGGGGTGGAAGCAGGAGTGGGAACAGGATGAACTGTTTACCCGCCACTTGCCGGAAACCTAGCACATGCAGGAGCTTCTGTAGATCTAGCCATTTTCTCTCTCCACCTCGCCGGGGTGTCCTCAATTCTGGGGGCTATTAACTTTATTACAACCATTATTAATATAAAACCCCCAGCCGTCTCACAATACCAG
>Cruciglanis pacifici AOL23
GCTTTCGTAATAATTTTCTTTATAGTAATACCCATTATGATCGGAGGCTTCGGAAACTGACTTATCCCACTAATAATCGGCGCACCAGACATGGCATTCCCACGAATAAACAATATAAGTTTCTGATTACTTCCCCCCTCCTTGTTACTACTACTCGCCTCATCTGGGGTGGAAGCAGGAGTGGGAACAGGAAGAACTGTTTACCCGCCACTTGCCGGAAACCTAGCACATGCAGGAGCTTCTGTAGATCTAGCCATTTTCTCTCTCCACCTCGCCGGGGTGTCCTCAATTCTGGGGGCTATTAACTTTATTACAACCATTATTAATATAAAACCCCCAGCCGTCTCACAATACCAG
>Cruciglanis sp. AOL24
GCTTTCGTAATAATTTTCTTTATAGTAATACCCATTATGATCGGGGGCTTCGGAAACTGACTTATCCCACTAATAATCGGTGCACCAGACATGGCATTCCCACGAATAAACAATATAAGTTTCTGATTACTTCCCCCCTCCTTTTTACTACTACTCGCCTCATCTGGGGTGGAAGCAGGAGTGGGAACAGGATGAACTGTTTACCCGCCACTTGCCGGAAACCTAGCACATGCAGGAGCTTCTGTAGATCTAGCCATTTTCTCTCTCCACCTCGCCGGGGTGTCCTCAATTCTGGGGGCTATTAACTTTATTACAACCATTATTAATATAAAACCCCCAGCCGTCTCACAATACCAG
>Batrochoglanis raninus EU179809
GCCTTCGTAATAATTTTCTTTATAGTAATACCCATTATAATTGGGGGCTTTGGAAACTGACTTATTCCACTAATAATTGGGGCCCCAGACATAGCATTTCCGCGAATAAATAATATAAGCTTCTGATTATTTCCCCCTTCCTTCCTACTACTACTTGCCTCATCGGGCGTTGAAGCAGGGGTTGGGACAGGATGAACCGTTTATCCCCCACTTGCTGGAAATCTAGCACATGCAGGGGCCTCCGTAGACCTGGCCATTTTCTCCCTCCATCTTGCAGGGGTATCCTCTATTCTAGGGGCCATTAACTTTATTACAACTATTATTAACATAAAACCCCCAGCCATTTCACAATATCAA
>Lophiosilurus alexandri HM405152
GCCTTTGTAATAATTTTCTTTATAGTAATACCTATTATGATTGGAGGCTTCGGAAACTGACTTGTTCCACTAATAATTGGTGCACCAGACATAGCATTCCCACGAATAAACAATATAAGCTTCTGATTACTCCCACCTTCCTTCCTACTATTACTTGCCTCCTCAGGAGTCGAAGCGGGGGTAGGAACGGGGTGGACTGTTTATCCACCCCTTGCCGGAAACCTAGCACATGCAGGGGCTTCTGTGGATTTAGCTATTTTCTCCCTCCACCTTGCCGGAGTTTCCTCCATTCTAGGGGCCATTAATTTTATTACGACCATCATTAATATGAAACCCCCAGCCATCTCACAATATCAA
>Cephalosilurus apurensis EU179818
GCCTTTGTAATAATTTTCTTTATAGTAATGCCTATTATGATTGGAGGCTTCGGAAACTGACTTGTTCCACTAATAATTGGTGCACCAGACATAGCATTCCCACGAATAAACAATATGAGCTTCTGATTACTTCCTCCCTCCTTCTTATTATTACTTGCCTCTTCAGGAGTCGAAGCAGGAGTAGGAACAGGATGAACTGTTTACCCGCCCCTTGCCGGGAACTTAGCACACGCAGGAGCTTCCGTGGACTTAGCTATTTTTTCTCTCCACCTTGCCGGAGTCTCCTCCATTCTGGGGGCCATTAATTTTATCACAACCATCATCAACATAAAACCCCCAGCAATCTCACAGTACCAA
>Rhyacoglanis pulcher EU179812
GCCTTCGTAATAATTTTCTTTATAGTAATACCCATTATGATTGGAGGCTTTGGAAACTGACTCATTCCATTAATAATTGGCGCACCAGATATAGCATTCCCGCGAATGAATAATATAAGCTTCTGATTACTTCCCCCTTCCTTCCTACTAATACTTGCCTCATCTGGAGTTGAAGCAGGAGTAGGAACAGGATGAACTGTTTACCCACCCCTCGCCGGAAACCTGGCACATGCAGGAGCTTCTGTAGATTTAGCTATTTTTTCCCTCCACCTCGCCGGAGTATCCTCCATTCTGGGGGCCATTAACTTTATTACAACTATTATTAACATAAAACCCCCAGCCATCTCACAATATCAG
>Pseudopimelodus charus EU179815
GCTTTCGTAATAATTTTCTTTATAGTAATACCCATTATGATTGGGGGCTTTGGGAACTGACTTATCCCACTGATAATTGGTGCACCAGATATAGCATTCCCGCGAATAAACAATATAAGCTTCTGATTACTCCCACCCTCCTTTCTACTTCTACTTGCCTCATCTGGGGTAGAAGCTGGGGTAGGAACAGGATGAACTGTTTACCCACCCCTCGCCGGGCACCTAGCACATGCAGGGGCTTCTGTAGATTTAGATATTTTCTCCCTCCACCTCGCCGGGGTATCCTCAATTCTGGGGGCCATTAACTTTATTACAACTATTATTAACATAAAACCTCCAGCCATCTCGCAATATCAA
>Pseudopimelodus mangurus EU179816
GCTTTCGTAATAATTTTCTTTATAGTAATACCCATTATGATTGGGGGCTTTGGGAACTGACTTATCCCACTAATAATTGGTGCACCAGATATAGCATTCCCGCGAATAAACAATATGAGCTTCTGATTACTTCCACCCTCCTTTCTACTCCTACTTGCCTCATCTGGGGGTGAAGCTGGGGTAGGAACAGGATGAACTGTTTACCCGCCCCTCGCCGGAAACCTAGCACATGCAGGGGCTTCTGTAGATTTAGCTATTTTCTCCCTCCACCTCGCCGGGGTATCCTCAATTCTGGGGGCTATTAACTTTATTACAACTATTATTAATATAAAACCTCCAGCCATCTCGCAATATCAA
>Pimelodus yuma
GCCTTCGTAATAATTTTCTTCATGGTAATACCAATCATGATTGGGGGATTTGGAAATTGATTAGTCCCACTAATAATTGGAGCACCAGACATGGCATTCCCACGAATAAATAATATAAGTTTCTGACTTCTCCCACCATCATTCCTTCTCCTGCTTGCCTCCTCAGGAGTTGAAGCCGGAGCAGGAACAGGATGAACTGTATACCCCCCTCTCGCCGGAAACCTTGCACATGCAGGGGCTTCTGTAGACCTAACTATTTTCTCCCTTCATCTAGCAGGGGTATCATCCATTCTAGGAGCCATTAACTTCATCACAACAATTATTAACATGAAGCCCCCAGCAATTTCACAATACCAA
>Pseudoplatystoma magdaleniatum
GCCTTTGTAATAATTTTCTTTATAGTAATACCCATTATGATCGGGGGATTTGGAAACTGGTTAGTCCCACTAATGATTGGGGCACCAGATATGGCATTCCCACGAATAAATAACATAAGCTTCTGACTACTCCCCCCATCCTTCTTACTCCTACTTGCCTCATCTGGAGTAGAGGCAGGAGCAGGTACAGGCTGAACCGTGTACCCCCCTCTTGCAGGGAATCTGGCACACGCCGGAGCTTCTGTAGATTTAACTATTTTCTCCCTGCATCTGGCTGGGGTATCATCCATTCTAGGGGCCATTAACTTTATTACAACCATCATTAACATGAAACCCCCGTCTATTTCACAATATCAA
