# Supplementary material for: Ancient genetic divergence in bumblebee catfish of the genus Pseudopimelodus (Pseudopimelodidae: Siluriformes) from northwestern South America
Source: PeerJ. 2020 May 29;8:e9028. doi: 10.7717/peerj.9028 (PMC7265895; doi:10.7717/peerj.9028)
Supplement: Supplemental Information 9 [file peerj-08-9028-s009.fas]

>seq1 [organism=Pseudopimelodus schultzi] [clone=SF032-H8] Cytochrome Oxidase subunit 1 (cox1) gene, partial CDS
GCTTTCGTAATAATCTTCTTTATAGTAATACCCATTATGATTGGGGGCTTTGGGAACTGA
CTTATCCCACTAATAATTGGTGCACCAGACATGGCATTCCCACGAATAAACAATATGAGT
TTCTGATTACTCCCGCCCTCCTTTCTACTACTGCTTTCCTCATCTGGGGTAGAAGCTGGG
GTAGGAACAGGATGAACTGTTTATCCCCCCCTCGCCGGAAACCTAGCACATGCAGGAGCT
TCCGTAGATCTAGCTATTTTTTCCCTCCACCTTGCCGGGGTGTCATCCATTCTGGGAGCC
ATTAACTTTATTACAACTATTATTAACATAAAACCCCCAGCCATCTCACAATATCAA
>seq2 [organism=Pseudopimelodus schultzi] [clone=PC116-H8] Cytochrome Oxidase subunit 1 (cox1) gene, partial CDS
GCTTTCGTAATAATCTTCTTTATAGTAATACCCATTATGATTGGGGGCTTTGGGAACTGA
CTTATCCCACTAATAATTGGTGCACCAGACATGGCATTCCCACGAATAAACAATATGAGT
TTCTGATTACTCCCGCCCTCCTTTCTACTACTGCTTTCCTCATCTGGGGTAGAAGCTGGG
GTAGGAACAGGATGAACTGTTTATCCCCCCCTCGCCGGAAACCTAGCACATGCAGGAGCT
TCCGTAGATCTAGCTATTTTTTCCCTCCACCTTGCCGGGGTGTCATCCATTCTGGGAGCC
ATTAACTTTATTACAACTATTATTAACATAAAACCCCCAGCCATCTCACAATATCAA
>seq3 [organism=Pseudopimelodus schultzi] [clone=AC075-H8] Cytochrome Oxidase subunit 1 (cox1) gene, partial CDS
GCTTTCGTAATAATCTTCTTTATAGTAATACCCATTATGATTGGGGGCTTTGGGAACTGA
CTTATCCCACTAATAATTGGTGCACCAGACATGGCATTCCCACGAATAAACAATATGAGT
TTCTGATTACTCCCGCCCTCCTTTCTACTACTGCTTTCCTCATCTGGGGTAGAAGCTGGG
GTAGGAACAGGATGAACTGTTTATCCCCCCCTCGCCGGAAACCTAGCACATGCAGGAGCT
TCCGTAGATCTAGCTATTTTTTCCCTCCACCTTGCCGGGGTGTCATCCATTCTGGGAGCC
ATTAACTTTATTACAACTATTATTAACATAAAACCCCCAGCCATCTCACAATATCAA
>seq4 [organism=Pseudopimelodus schultzi] [clone=NC121-H8] Cytochrome Oxidase subunit 1 (cox1) gene, partial CDS
GCTTTCGTAATAATCTTCTTTATAGTAATACCCATTATGATTGGGGGCTTTGGGAACTGA
CTTATCCCACTAATAATTGGTGCACCAGACATGGCATTCCCACGAATAAACAATATGAGT
TTCTGATTACTCCCGCCCTCCTTTCTACTACTGCTTTCCTCATCTGGGGTAGAAGCTGGG
GTAGGAACAGGATGAACTGTTTATCCCCCCCTCGCCGGAAACCTAGCACATGCAGGAGCT
TCCGTAGATCTAGCTATTTTTTCCCTCCACCTTGCCGGGGTGTCATCCATTCTGGGAGCC
ATTAACTTTATTACAACTATTATTAACATAAAACCCCCAGCCATCTCACAATATCAA
>seq5 [organism=Pseudopimelodus schultzi] [clone=CA068-H8] Cytochrome Oxidase subunit 1 (cox1) gene, partial CDS
GCTTTCGTAATAATCTTCTTTATAGTAATACCCATTATGATTGGGGGCTTTGGGAACTGA
CTTATCCCACTAATAATTGGTGCACCAGACATGGCATTCCCACGAATAAACAATATGAGT
TTCTGATTACTCCCGCCCTCCTTTCTACTACTGCTTTCCTCATCTGGGGTAGAAGCTGGG
GTAGGAACAGGATGAACTGTTTATCCCCCCCTCGCCGGAAACCTAGCACATGCAGGAGCT
TCCGTAGATCTAGCTATTTTTTCCCTCCACCTTGCCGGGGTGTCATCCATTCTGGGAGCC
ATTAACTTTATTACAACTATTATTAACATAAAACCCCCAGCCATCTCACAATATCAA
>seq6 [organism=Pseudopimelodus schultzi] [clone=MG095-H8] Cytochrome Oxidase subunit 1 (cox1) gene, partial CDS
GCTTTCGTAATAATCTTCTTTATAGTAATACCCATTATGATTGGGGGCTTTGGGAACTGA
CTTATCCCACTAATAATTGGTGCACCAGACATGGCATTCCCACGAATAAACAATATGAGT
TTCTGATTACTCCCGCCCTCCTTTCTACTACTGCTTTCCTCATCTGGGGTAGAAGCTGGG
GTAGGAACAGGATGAACTGTTTATCCCCCCCTCGCCGGAAACCTAGCACATGCAGGAGCT
TCCGTAGATCTAGCTATTTTTTCCCTCCACCTTGCCGGGGTGTCATCCATTCTGGGAGCC
ATTAACTTTATTACAACTATTATTAACATAAAACCCCCAGCCATCTCACAATATCAA
>seq7 [organism=Pseudopimelodus schultzi] [clone=PR002-H8] Cytochrome Oxidase subunit 1 (cox1) gene, partial CDS
GCTTTCGTAATAATCTTCTTTATAGTAATACCCATTATGATTGGGGGCTTTGGGAACTGA
CTTATCCCACTAATAATTGGTGCACCAGACATGGCATTCCCACGAATAAACAATATGAGT
TTCTGATTACTCCCGCCCTCCTTTCTACTACTGCTTTCCTCATCTGGGGTAGAAGCTGGG
GTAGGAACAGGATGAACTGTTTATCCCCCCCTCGCCGGAAACCTAGCACATGCAGGAGCT
TCCGTAGATCTAGCTATTTTTTCCCTCCACCTTGCCGGGGTGTCATCCATTCTGGGAGCC
ATTAACTTTATTACAACTATTATTAACATAAAACCCCCAGCCATCTCACAATATCAA
>seq8 [organism=Pseudopimelodus schultzi] [clone=RY019-H8] Cytochrome Oxidase subunit 1 (cox1) gene, partial CDS
GCTTTCGTAATAATCTTCTTTATAGTAATACCCATTATGATTGGGGGCTTTGGGAACTGA
CTTATCCCACTAATAATTGGTGCACCAGACATGGCATTCCCACGAATAAACAATATGAGT
TTCTGATTACTCCCGCCCTCCTTTCTACTACTGCTTTCCTCATCTGGGGTAGAAGCTGGG
GTAGGAACAGGATGAACTGTTTATCCCCCCCTCGCCGGAAACCTAGCACATGCAGGAGCT
TCCGTAGATCTAGCTATTTTTTCCCTCCACCTTGCCGGGGTGTCATCCATTCTGGGAGCC
ATTAACTTTATTACAACTATTATTAACATAAAACCCCCAGCCATCTCACAATATCAA
>seq9 [organism=Pseudopimelodus schultzi] [clone=CR069-H8] Cytochrome Oxidase subunit 1 (cox1) gene, partial CDS
GCTTTCGTAATAATCTTCTTTATAGTAATACCCATTATGATTGGGGGCTTTGGGAACTGA
CTTATCCCACTAATAATTGGTGCACCAGACATGGCATTCCCACGAATAAACAATATGAGT
TTCTGATTACTCCCGCCCTCCTTTCTACTACTGCTTTCCTCATCTGGGGTAGAAGCTGGG
GTAGGAACAGGATGAACTGTTTATCCCCCCCTCGCCGGAAACCTAGCACATGCAGGAGCT
TCCGTAGATCTAGCTATTTTTTCCCTCCACCTTGCCGGGGTGTCATCCATTCTGGGAGCC
ATTAACTTTATTACAACTATTATTAACATAAAACCCCCAGCCATCTCACAATATCAA
>seq10 [organism=Pseudopimelodus schultzi] [clone=PC111-H8] Cytochrome Oxidase subunit 1 (cox1) gene, partial CDS
GCTTTCGTAATAATCTTCTTTATAGTAATACCCATTATGATTGGGGGCTTTGGGAACTGA
CTTATCCCACTAATAATTGGTGCACCAGACATGGCATTCCCACGAATAAACAATATGAGT
TTCTGATTACTCCCGCCCTCCTTTCTACTACTGCTTTCCTCATCTGGGGTAGAAGCTGGG
GTAGGAACAGGATGAACTGTTTATCCCCCCCTCGCCGGAAACCTAGCACATGCAGGAGCT
TCCGTAGATCTAGCTATTTTTTCCCTCCACCTTGCCGGGGTGTCATCCATTCTGGGAGCC
ATTAACTTTATTACAACTATTATTAACATAAAACCCCCAGCCATCTCACAATATCAA
>seq11 [organism=Pseudopimelodus schultzi] [clone=FL081-H8] Cytochrome Oxidase subunit 1 (cox1) gene, partial CDS
GCTTTCGTAATAATCTTCTTTATAGTAATACCCATTATGATTGGGGGCTTTGGGAACTGA
CTTATCCCACTAATAATTGGTGCACCAGACATGGCATTCCCACGAATAAACAATATGAGT
TTCTGATTACTCCCGCCCTCCTTTCTACTACTGCTTTCCTCATCTGGGGTAGAAGCTGGG
GTAGGAACAGGATGAACTGTTTATCCCCCCCTCGCCGGAAACCTAGCACATGCAGGAGCT
TCCGTAGATCTAGCTATTTTTTCCCTCCACCTTGCCGGGGTGTCATCCATTCTGGGAGCC
ATTAACTTTATTACAACTATTATTAACATAAAACCCCCAGCCATCTCACAATATCAA
>seq12 [organism=Pseudopimelodus schultzi] [clone=FL082-H8] Cytochrome Oxidase subunit 1 (cox1) gene, partial CDS
GCTTTCGTAATAATCTTCTTTATAGTAATACCCATTATGATTGGGGGCTTTGGGAACTGA
CTTATCCCACTAATAATTGGTGCACCAGACATGGCATTCCCACGAATAAACAATATGAGT
TTCTGATTACTCCCGCCCTCCTTTCTACTACTGCTTTCCTCATCTGGGGTAGAAGCTGGG
GTAGGAACAGGATGAACTGTTTATCCCCCCCTCGCCGGAAACCTAGCACATGCAGGAGCT
TCCGTAGATCTAGCTATTTTTTCCCTCCACCTTGCCGGGGTGTCATCCATTCTGGGAGCC
ATTAACTTTATTACAACTATTATTAACATAAAACCCCCAGCCATCTCACAATATCAA
>seq13 [organism=Pseudopimelodus schultzi] [clone=SJ120-H8] Cytochrome Oxidase subunit 1 (cox1) gene, partial CDS
GCTTTCGTAATAATCTTCTTTATAGTAATACCCATTATGATTGGGGGCTTTGGGAACTGA
CTTATCCCACTAATAATTGGTGCACCAGACATGGCATTCCCACGAATAAACAATATGAGT
TTCTGATTACTCCCGCCCTCCTTTCTACTACTGCTTTCCTCATCTGGGGTAGAAGCTGGG
GTAGGAACAGGATGAACTGTTTATCCCCCCCTCGCCGGAAACCTAGCACATGCAGGAGCT
TCCGTAGATCTAGCTATTTTTTCCCTCCACCTTGCCGGGGTGTCATCCATTCTGGGAGCC
ATTAACTTTATTACAACTATTATTAACATAAAACCCCCAGCCATCTCACAATATCAA
>seq14 [organism=Pseudopimelodus schultzi] [clone=FL080-H8] Cytochrome Oxidase subunit 1 (cox1) gene, partial CDS
GCTTTCGTAATAATCTTCTTTATAGTAATACCCATTATGATTGGGGGCTTTGGGAACTGA
CTTATCCCACTAATAATTGGTGCACCAGACATGGCATTCCCACGAATAAACAATATGAGT
TTCTGATTACTCCCGCCCTCCTTTCTACTACTGCTTTCCTCATCTGGGGTAGAAGCTGGG
GTAGGAACAGGATGAACTGTTTATCCCCCCCTCGCCGGAAACCTAGCACATGCAGGAGCT
TCCGTAGATCTAGCTATTTTTTCCCTCCACCTTGCCGGGGTGTCATCCATTCTGGGAGCC
ATTAACTTTATTACAACTATTATTAACATAAAACCCCCAGCCATCTCACAATATCAA
>seq15 [organism=Pseudopimelodus schultzi] [clone=FL083-H8] Cytochrome Oxidase subunit 1 (cox1) gene, partial CDS
GCTTTCGTAATAATCTTCTTTATAGTAATACCCATTATGATTGGGGGCTTTGGGAACTGA
CTTATCCCACTAATAATTGGTGCACCAGACATGGCATTCCCACGAATAAACAATATGAGT
TTCTGATTACTCCCGCCCTCCTTTCTACTACTGCTTTCCTCATCTGGGGTAGAAGCTGGG
GTAGGAACAGGATGAACTGTTTATCCCCCCCTCGCCGGAAACCTAGCACATGCAGGAGCT
TCCGTAGATCTAGCTATTTTTTCCCTCCACCTTGCCGGGGTGTCATCCATTCTGGGAGCC
ATTAACTTTATTACAACTATTATTAACATAAAACCCCCAGCCATCTCACAATATCAA
>seq16 [organism=Pseudopimelodus schultzi] [clone=SJ161-H8] Cytochrome Oxidase subunit 1 (cox1) gene, partial CDS
GCTTTCGTAATAATCTTCTTTATAGTAATACCCATTATGATTGGGGGCTTTGGGAACTGA
CTTATCCCACTAATAATTGGTGCACCAGACATGGCATTCCCACGAATAAACAATATGAGT
TTCTGATTACTCCCGCCCTCCTTTCTACTACTGCTTTCCTCATCTGGGGTAGAAGCTGGG
GTAGGAACAGGATGAACTGTTTATCCCCCCCTCGCCGGAAACCTAGCACATGCAGGAGCT
TCCGTAGATCTAGCTATTTTTTCCCTCCACCTTGCCGGGGTGTCATCCATTCTGGGAGCC
ATTAACTTTATTACAACTATTATTAACATAAAACCCCCAGCCATCTCACAATATCAA
>seq17 [organism=Pseudopimelodus schultzi] [clone=PC153-H8] Cytochrome Oxidase subunit 1 (cox1) gene, partial CDS
GCTTTCGTAATAATCTTCTTTATAGTAATACCCATTATGATTGGGGGCTTTGGGAACTGA
CTTATCCCACTAATAATTGGTGCACCAGACATGGCATTCCCACGAATAAACAATATGAGT
TTCTGATTACTCCCGCCCTCCTTTCTACTACTGCTTTCCTCATCTGGGGTAGAAGCTGGG
GTAGGAACAGGATGAACTGTTTATCCCCCCCTCGCCGGAAACCTAGCACATGCAGGAGCT
TCCGTAGATCTAGCTATTTTTTCCCTCCACCTTGCCGGGGTGTCATCCATTCTGGGAGCC
ATTAACTTTATTACAACTATTATTAACATAAAACCCCCAGCCATCTCACAATATCAA
>seq18 [organism=Pseudopimelodus schultzi] [clone=PC150-H8] Cytochrome Oxidase subunit 1 (cox1) gene, partial CDS
GCTTTCGTAATAATCTTCTTTATAGTAATACCCATTATGATTGGGGGCTTTGGGAACTGA
CTTATCCCACTAATAATTGGTGCACCAGACATGGCATTCCCACGAATAAACAATATGAGT
TTCTGATTACTCCCGCCCTCCTTTCTACTACTGCTTTCCTCATCTGGGGTAGAAGCTGGG
GTAGGAACAGGATGAACTGTTTATCCCCCCCTCGCCGGAAACCTAGCACATGCAGGAGCT
TCCGTAGATCTAGCTATTTTTTCCCTCCACCTTGCCGGGGTGTCATCCATTCTGGGAGCC
ATTAACTTTATTACAACTATTATTAACATAAAACCCCCAGCCATCTCACAATATCAA
>seq19 [organism=Pseudopimelodus schultzi] [clone=BC21-H8] Cytochrome Oxidase subunit 1 (cox1) gene, partial CDS
GCTTTCGTAATAATCTTCTTTATAGTAATACCCATTATGATTGGGGGCTTTGGGAACTGA
CTTATCCCACTAATAATTGGTGCACCAGACATGGCATTCCCACGAATAAACAATATGAGT
TTCTGATTACTCCCGCCCTCCTTTCTACTACTGCTTTCCTCATCTGGGGTAGAAGCTGGG
GTAGGAACAGGATGAACTGTTTATCCCCCCCTCGCCGGAAACCTAGCACATGCAGGAGCT
TCCGTAGATCTAGCTATTTTTTCCCTCCACCTTGCCGGGGTGTCATCCATTCTGGGAGCC
ATTAACTTTATTACAACTATTATTAACATAAAACCCCCAGCCATCTCACAATATCAA
>seq20 [organism=Pseudopimelodus schultzi] [clone=BC22-H8] Cytochrome Oxidase subunit 1 (cox1) gene, partial CDS
GCTTTCGTAATAATCTTCTTTATAGTAATACCCATTATGATTGGGGGCTTTGGGAACTGA
CTTATCCCACTAATAATTGGTGCACCAGACATGGCATTCCCACGAATAAACAATATGAGT
TTCTGATTACTCCCGCCCTCCTTTCTACTACTGCTTTCCTCATCTGGGGTAGAAGCTGGG
GTAGGAACAGGATGAACTGTTTATCCCCCCCTCGCCGGAAACCTAGCACATGCAGGAGCT
TCCGTAGATCTAGCTATTTTTTCCCTCCACCTTGCCGGGGTGTCATCCATTCTGGGAGCC
ATTAACTTTATTACAACTATTATTAACATAAAACCCCCAGCCATCTCACAATATCAA
>seq21 [organism=Pseudopimelodus schultzi] [clone=IL023-H8] Cytochrome Oxidase subunit 1 (cox1) gene, partial CDS
GCTTTCGTAATAATCTTCTTTATAGTAATACCCATTATGATTGGGGGCTTTGGGAACTGA
CTTATCCCACTAATAATTGGTGCACCAGACATGGCATTCCCACGAATAAACAATATGAGT
TTCTGATTACTCCCGCCCTCCTTTCTACTACTGCTTTCCTCATCTGGGGTAGAAGCTGGG
GTAGGAACAGGATGAACTGTTTATCCCCCCCTCGCCGGAAACCTAGCACATGCAGGAGCT
TCCGTAGATCTAGCTATTTTTTCCCTCCACCTTGCCGGGGTGTCATCCATTCTGGGAGCC
ATTAACTTTATTACAACTATTATTAACATAAAACCCCCAGCCATCTCACAATATCAA
>seq22 [organism=Pseudopimelodus schultzi] [clone=PR024-H8] Cytochrome Oxidase subunit 1 (cox1) gene, partial CDS
GCTTTCGTAATAATCTTCTTTATAGTAATACCCATTATGATTGGGGGCTTTGGGAACTGA
CTTATCCCACTAATAATTGGTGCACCAGACATGGCATTCCCACGAATAAACAATATGAGT
TTCTGATTACTCCCGCCCTCCTTTCTACTACTGCTTTCCTCATCTGGGGTAGAAGCTGGG
GTAGGAACAGGATGAACTGTTTATCCCCCCCTCGCCGGAAACCTAGCACATGCAGGAGCT
TCCGTAGATCTAGCTATTTTTTCCCTCCACCTTGCCGGGGTGTCATCCATTCTGGGAGCC
ATTAACTTTATTACAACTATTATTAACATAAAACCCCCAGCCATCTCACAATATCAA
>seq23 [organism=Pseudopimelodus schultzi] [clone=JN036-H8] Cytochrome Oxidase subunit 1 (cox1) gene, partial CDS
GCTTTCGTAATAATCTTCTTTATAGTAATACCCATTATGATTGGGGGCTTTGGGAACTGA
CTTATCCCACTAATAATTGGTGCACCAGACATGGCATTCCCACGAATAAACAATATGAGT
TTCTGATTACTCCCGCCCTCCTTTCTACTACTGCTTTCCTCATCTGGGGTAGAAGCTGGG
GTAGGAACAGGATGAACTGTTTATCCCCCCCTCGCCGGAAACCTAGCACATGCAGGAGCT
TCCGTAGATCTAGCTATTTTTTCCCTCCACCTTGCCGGGGTGTCATCCATTCTGGGAGCC
ATTAACTTTATTACAACTATTATTAACATAAAACCCCCAGCCATCTCACAATATCAA
>seq24 [organism=Pseudopimelodus schultzi] [clone=GU054-H8] Cytochrome Oxidase subunit 1 (cox1) gene, partial CDS
GCTTTCGTAATAATCTTCTTTATAGTAATACCCATTATGATTGGGGGCTTTGGGAACTGA
CTTATCCCACTAATAATTGGTGCACCAGACATGGCATTCCCACGAATAAACAATATGAGT
TTCTGATTACTCCCGCCCTCCTTTCTACTACTGCTTTCCTCATCTGGGGTAGAAGCTGGG
GTAGGAACAGGATGAACTGTTTATCCCCCCCTCGCCGGAAACCTAGCACATGCAGGAGCT
TCCGTAGATCTAGCTATTTTTTCCCTCCACCTTGCCGGGGTGTCATCCATTCTGGGAGCC
ATTAACTTTATTACAACTATTATTAACATAAAACCCCCAGCCATCTCACAATATCAA
>seq25 [organism=Pseudopimelodus schultzi] [clone=JN055-H8] Cytochrome Oxidase subunit 1 (cox1) gene, partial CDS
GCTTTCGTAATAATCTTCTTTATAGTAATACCCATTATGATTGGGGGCTTTGGGAACTGA
CTTATCCCACTAATAATTGGTGCACCAGACATGGCATTCCCACGAATAAACAATATGAGT
TTCTGATTACTCCCGCCCTCCTTTCTACTACTGCTTTCCTCATCTGGGGTAGAAGCTGGG
GTAGGAACAGGATGAACTGTTTATCCCCCCCTCGCCGGAAACCTAGCACATGCAGGAGCT
TCCGTAGATCTAGCTATTTTTTCCCTCCACCTTGCCGGGGTGTCATCCATTCTGGGAGCC
ATTAACTTTATTACAACTATTATTAACATAAAACCCCCAGCCATCTCACAATATCAA
>seq26 [organism=Pseudopimelodus schultzi] [clone=BC057-H8] Cytochrome Oxidase subunit 1 (cox1) gene, partial CDS
GCTTTCGTAATAATCTTCTTTATAGTAATACCCATTATGATTGGGGGCTTTGGGAACTGA
CTTATCCCACTAATAATTGGTGCACCAGACATGGCATTCCCACGAATAAACAATATGAGT
TTCTGATTACTCCCGCCCTCCTTTCTACTACTGCTTTCCTCATCTGGGGTAGAAGCTGGG
GTAGGAACAGGATGAACTGTTTATCCCCCCCTCGCCGGAAACCTAGCACATGCAGGAGCT
TCCGTAGATCTAGCTATTTTTTCCCTCCACCTTGCCGGGGTGTCATCCATTCTGGGAGCC
ATTAACTTTATTACAACTATTATTAACATAAAACCCCCAGCCATCTCACAATATCAA
>seq27 [organism=Pseudopimelodus schultzi] [clone=IL059-H8] Cytochrome Oxidase subunit 1 (cox1) gene, partial CDS
GCTTTCGTAATAATCTTCTTTATAGTAATACCCATTATGATTGGGGGCTTTGGGAACTGA
CTTATCCCACTAATAATTGGTGCACCAGACATGGCATTCCCACGAATAAACAATATGAGT
TTCTGATTACTCCCGCCCTCCTTTCTACTACTGCTTTCCTCATCTGGGGTAGAAGCTGGG
GTAGGAACAGGATGAACTGTTTATCCCCCCCTCGCCGGAAACCTAGCACATGCAGGAGCT
TCCGTAGATCTAGCTATTTTTTCCCTCCACCTTGCCGGGGTGTCATCCATTCTGGGAGCC
ATTAACTTTATTACAACTATTATTAACATAAAACCCCCAGCCATCTCACAATATCAA
>seq28 [organism=Pseudopimelodus schultzi] [clone=SJ061-H8] Cytochrome Oxidase subunit 1 (cox1) gene, partial CDS
GCTTTCGTAATAATCTTCTTTATAGTAATACCCATTATGATTGGGGGCTTTGGGAACTGA
CTTATCCCACTAATAATTGGTGCACCAGACATGGCATTCCCACGAATAAACAATATGAGT
TTCTGATTACTCCCGCCCTCCTTTCTACTACTGCTTTCCTCATCTGGGGTAGAAGCTGGG
GTAGGAACAGGATGAACTGTTTATCCCCCCCTCGCCGGAAACCTAGCACATGCAGGAGCT
TCCGTAGATCTAGCTATTTTTTCCCTCCACCTTGCCGGGGTGTCATCCATTCTGGGAGCC
ATTAACTTTATTACAACTATTATTAACATAAAACCCCCAGCCATCTCACAATATCAA
>seq29 [organism=Pseudopimelodus schultzi] [clone=ET063-H8] Cytochrome Oxidase subunit 1 (cox1) gene, partial CDS
GCTTTCGTAATAATCTTCTTTATAGTAATACCCATTATGATTGGGGGCTTTGGGAACTGA
CTTATCCCACTAATAATTGGTGCACCAGACATGGCATTCCCACGAATAAACAATATGAGT
TTCTGATTACTCCCGCCCTCCTTTCTACTACTGCTTTCCTCATCTGGGGTAGAAGCTGGG
GTAGGAACAGGATGAACTGTTTATCCCCCCCTCGCCGGAAACCTAGCACATGCAGGAGCT
TCCGTAGATCTAGCTATTTTTTCCCTCCACCTTGCCGGGGTGTCATCCATTCTGGGAGCC
ATTAACTTTATTACAACTATTATTAACATAAAACCCCCAGCCATCTCACAATATCAA
>seq30 [organism=Pseudopimelodus schultzi] [clone=ET065-H8] Cytochrome Oxidase subunit 1 (cox1) gene, partial CDS
GCTTTCGTAATAATCTTCTTTATAGTAATACCCATTATGATTGGGGGCTTTGGGAACTGA
CTTATCCCACTAATAATTGGTGCACCAGACATGGCATTCCCACGAATAAACAATATGAGT
TTCTGATTACTCCCGCCCTCCTTTCTACTACTGCTTTCCTCATCTGGGGTAGAAGCTGGG
GTAGGAACAGGATGAACTGTTTATCCCCCCCTCGCCGGAAACCTAGCACATGCAGGAGCT
TCCGTAGATCTAGCTATTTTTTCCCTCCACCTTGCCGGGGTGTCATCCATTCTGGGAGCC
ATTAACTTTATTACAACTATTATTAACATAAAACCCCCAGCCATCTCACAATATCAA
>seq31 [organism=Pseudopimelodus schultzi] [clone=ET066-H8] Cytochrome Oxidase subunit 1 (cox1) gene, partial CDS
GCTTTCGTAATAATCTTCTTTATAGTAATACCCATTATGATTGGGGGCTTTGGGAACTGA
CTTATCCCACTAATAATTGGTGCACCAGACATGGCATTCCCACGAATAAACAATATGAGT
TTCTGATTACTCCCGCCCTCCTTTCTACTACTGCTTTCCTCATCTGGGGTAGAAGCTGGG
GTAGGAACAGGATGAACTGTTTATCCCCCCCTCGCCGGAAACCTAGCACATGCAGGAGCT
TCCGTAGATCTAGCTATTTTTTCCCTCCACCTTGCCGGGGTGTCATCCATTCTGGGAGCC
ATTAACTTTATTACAACTATTATTAACATAAAACCCCCAGCCATCTCACAATATCAA
>seq32 [organism=Pseudopimelodus schultzi] [clone=ET067-H8] Cytochrome Oxidase subunit 1 (cox1) gene, partial CDS
GCTTTCGTAATAATCTTCTTTATAGTAATACCCATTATGATTGGGGGCTTTGGGAACTGA
CTTATCCCACTAATAATTGGTGCACCAGACATGGCATTCCCACGAATAAACAATATGAGT
TTCTGATTACTCCCGCCCTCCTTTCTACTACTGCTTTCCTCATCTGGGGTAGAAGCTGGG
GTAGGAACAGGATGAACTGTTTATCCCCCCCTCGCCGGAAACCTAGCACATGCAGGAGCT
TCCGTAGATCTAGCTATTTTTTCCCTCCACCTTGCCGGGGTGTCATCCATTCTGGGAGCC
ATTAACTTTATTACAACTATTATTAACATAAAACCCCCAGCCATCTCACAATATCAA
>seq33 [organism=Pseudopimelodus schultzi] [clone=FL088-H8] Cytochrome Oxidase subunit 1 (cox1) gene, partial CDS
GCTTTCGTAATAATCTTCTTTATAGTAATACCCATTATGATTGGGGGCTTTGGGAACTGA
CTTATCCCACTAATAATTGGTGCACCAGACATGGCATTCCCACGAATAAACAATATGAGT
TTCTGATTACTCCCGCCCTCCTTTCTACTACTGCTTTCCTCATCTGGGGTAGAAGCTGGG
GTAGGAACAGGATGAACTGTTTATCCCCCCCTCGCCGGAAACCTAGCACATGCAGGAGCT
TCCGTAGATCTAGCTATTTTTTCCCTCCACCTTGCCGGGGTGTCATCCATTCTGGGAGCC
ATTAACTTTATTACAACTATTATTAACATAAAACCCCCAGCCATCTCACAATATCAA
>seq34 [organism=Pseudopimelodus schultzi] [clone=PR092-H8] Cytochrome Oxidase subunit 1 (cox1) gene, partial CDS
GCTTTCGTAATAATCTTCTTTATAGTAATACCCATTATGATTGGGGGCTTTGGGAACTGA
CTTATCCCACTAATAATTGGTGCACCAGACATGGCATTCCCACGAATAAACAATATGAGT
TTCTGATTACTCCCGCCCTCCTTTCTACTACTGCTTTCCTCATCTGGGGTAGAAGCTGGG
GTAGGAACAGGATGAACTGTTTATCCCCCCCTCGCCGGAAACCTAGCACATGCAGGAGCT
TCCGTAGATCTAGCTATTTTTTCCCTCCACCTTGCCGGGGTGTCATCCATTCTGGGAGCC
ATTAACTTTATTACAACTATTATTAACATAAAACCCCCAGCCATCTCACAATATCAA
>seq35 [organism=Pseudopimelodus schultzi] [clone=BC094-H8] Cytochrome Oxidase subunit 1 (cox1) gene, partial CDS
GCTTTCGTAATAATCTTCTTTATAGTAATACCCATTATGATTGGGGGCTTTGGGAACTGA
CTTATCCCACTAATAATTGGTGCACCAGACATGGCATTCCCACGAATAAACAATATGAGT
TTCTGATTACTCCCGCCCTCCTTTCTACTACTGCTTTCCTCATCTGGGGTAGAAGCTGGG
GTAGGAACAGGATGAACTGTTTATCCCCCCCTCGCCGGAAACCTAGCACATGCAGGAGCT
TCCGTAGATCTAGCTATTTTTTCCCTCCACCTTGCCGGGGTGTCATCCATTCTGGGAGCC
ATTAACTTTATTACAACTATTATTAACATAAAACCCCCAGCCATCTCACAATATCAA
>seq36 [organism=Pseudopimelodus schultzi] [clone=PQ100-H8] Cytochrome Oxidase subunit 1 (cox1) gene, partial CDS
GCTTTCGTAATAATCTTCTTTATAGTAATACCCATTATGATTGGGGGCTTTGGGAACTGA
CTTATCCCACTAATAATTGGTGCACCAGACATGGCATTCCCACGAATAAACAATATGAGT
TTCTGATTACTCCCGCCCTCCTTTCTACTACTGCTTTCCTCATCTGGGGTAGAAGCTGGG
GTAGGAACAGGATGAACTGTTTATCCCCCCCTCGCCGGAAACCTAGCACATGCAGGAGCT
TCCGTAGATCTAGCTATTTTTTCCCTCCACCTTGCCGGGGTGTCATCCATTCTGGGAGCC
ATTAACTTTATTACAACTATTATTAACATAAAACCCCCAGCCATCTCACAATATCAA
>seq37 [organism=Pseudopimelodus schultzi] [clone=JN101-H8] Cytochrome Oxidase subunit 1 (cox1) gene, partial CDS
GCTTTCGTAATAATCTTCTTTATAGTAATACCCATTATGATTGGGGGCTTTGGGAACTGA
CTTATCCCACTAATAATTGGTGCACCAGACATGGCATTCCCACGAATAAACAATATGAGT
TTCTGATTACTCCCGCCCTCCTTTCTACTACTGCTTTCCTCATCTGGGGTAGAAGCTGGG
GTAGGAACAGGATGAACTGTTTATCCCCCCCTCGCCGGAAACCTAGCACATGCAGGAGCT
TCCGTAGATCTAGCTATTTTTTCCCTCCACCTTGCCGGGGTGTCATCCATTCTGGGAGCC
ATTAACTTTATTACAACTATTATTAACATAAAACCCCCAGCCATCTCACAATATCAA
>seq38 [organism=Pseudopimelodus schultzi] [clone=JN102-H8] Cytochrome Oxidase subunit 1 (cox1) gene, partial CDS
GCTTTCGTAATAATCTTCTTTATAGTAATACCCATTATGATTGGGGGCTTTGGGAACTGA
CTTATCCCACTAATAATTGGTGCACCAGACATGGCATTCCCACGAATAAACAATATGAGT
TTCTGATTACTCCCGCCCTCCTTTCTACTACTGCTTTCCTCATCTGGGGTAGAAGCTGGG
GTAGGAACAGGATGAACTGTTTATCCCCCCCTCGCCGGAAACCTAGCACATGCAGGAGCT
TCCGTAGATCTAGCTATTTTTTCCCTCCACCTTGCCGGGGTGTCATCCATTCTGGGAGCC
ATTAACTTTATTACAACTATTATTAACATAAAACCCCCAGCCATCTCACAATATCAA
>seq39 [organism=Pseudopimelodus schultzi] [clone=JN104-H8] Cytochrome Oxidase subunit 1 (cox1) gene, partial CDS
GCTTTCGTAATAATCTTCTTTATAGTAATACCCATTATGATTGGGGGCTTTGGGAACTGA
CTTATCCCACTAATAATTGGTGCACCAGACATGGCATTCCCACGAATAAACAATATGAGT
TTCTGATTACTCCCGCCCTCCTTTCTACTACTGCTTTCCTCATCTGGGGTAGAAGCTGGG
GTAGGAACAGGATGAACTGTTTATCCCCCCCTCGCCGGAAACCTAGCACATGCAGGAGCT
TCCGTAGATCTAGCTATTTTTTCCCTCCACCTTGCCGGGGTGTCATCCATTCTGGGAGCC
ATTAACTTTATTACAACTATTATTAACATAAAACCCCCAGCCATCTCACAATATCAA
>seq40 [organism=Pseudopimelodus schultzi] [clone=PC113-H8] Cytochrome Oxidase subunit 1 (cox1) gene, partial CDS
GCTTTCGTAATAATCTTCTTTATAGTAATACCCATTATGATTGGGGGCTTTGGGAACTGA
CTTATCCCACTAATAATTGGTGCACCAGACATGGCATTCCCACGAATAAACAATATGAGT
TTCTGATTACTCCCGCCCTCCTTTCTACTACTGCTTTCCTCATCTGGGGTAGAAGCTGGG
GTAGGAACAGGATGAACTGTTTATCCCCCCCTCGCCGGAAACCTAGCACATGCAGGAGCT
TCCGTAGATCTAGCTATTTTTTCCCTCCACCTTGCCGGGGTGTCATCCATTCTGGGAGCC
ATTAACTTTATTACAACTATTATTAACATAAAACCCCCAGCCATCTCACAATATCAA
>seq41 [organism=Pseudopimelodus schultzi] [clone=PC115-H8] Cytochrome Oxidase subunit 1 (cox1) gene, partial CDS
GCTTTCGTAATAATCTTCTTTATAGTAATACCCATTATGATTGGGGGCTTTGGGAACTGA
CTTATCCCACTAATAATTGGTGCACCAGACATGGCATTCCCACGAATAAACAATATGAGT
TTCTGATTACTCCCGCCCTCCTTTCTACTACTGCTTTCCTCATCTGGGGTAGAAGCTGGG
GTAGGAACAGGATGAACTGTTTATCCCCCCCTCGCCGGAAACCTAGCACATGCAGGAGCT
TCCGTAGATCTAGCTATTTTTTCCCTCCACCTTGCCGGGGTGTCATCCATTCTGGGAGCC
ATTAACTTTATTACAACTATTATTAACATAAAACCCCCAGCCATCTCACAATATCAA
>seq42 [organism=Pseudopimelodus schultzi] [clone=DC135-H8] Cytochrome Oxidase subunit 1 (cox1) gene, partial CDS
GCTTTCGTAATAATCTTCTTTATAGTAATACCCATTATGATTGGGGGCTTTGGGAACTGA
CTTATCCCACTAATAATTGGTGCACCAGACATGGCATTCCCACGAATAAACAATATGAGT
TTCTGATTACTCCCGCCCTCCTTTCTACTACTGCTTTCCTCATCTGGGGTAGAAGCTGGG
GTAGGAACAGGATGAACTGTTTATCCCCCCCTCGCCGGAAACCTAGCACATGCAGGAGCT
TCCGTAGATCTAGCTATTTTTTCCCTCCACCTTGCCGGGGTGTCATCCATTCTGGGAGCC
ATTAACTTTATTACAACTATTATTAACATAAAACCCCCAGCCATCTCACAATATCAA
>seq43 [organism=Pseudopimelodus schultzi] [clone=BO136-H8] Cytochrome Oxidase subunit 1 (cox1) gene, partial CDS
GCTTTCGTAATAATCTTCTTTATAGTAATACCCATTATGATTGGGGGCTTTGGGAACTGA
CTTATCCCACTAATAATTGGTGCACCAGACATGGCATTCCCACGAATAAACAATATGAGT
TTCTGATTACTCCCGCCCTCCTTTCTACTACTGCTTTCCTCATCTGGGGTAGAAGCTGGG
GTAGGAACAGGATGAACTGTTTATCCCCCCCTCGCCGGAAACCTAGCACATGCAGGAGCT
TCCGTAGATCTAGCTATTTTTTCCCTCCACCTTGCCGGGGTGTCATCCATTCTGGGAGCC
ATTAACTTTATTACAACTATTATTAACATAAAACCCCCAGCCATCTCACAATATCAA
>seq44 [organism=Pseudopimelodus schultzi] [clone=PC156-H8] Cytochrome Oxidase subunit 1 (cox1) gene, partial CDS
GCTTTCGTAATAATCTTCTTTATAGTAATACCCATTATGATTGGGGGCTTTGGGAACTGA
CTTATCCCACTAATAATTGGTGCACCAGACATGGCATTCCCACGAATAAACAATATGAGT
TTCTGATTACTCCCGCCCTCCTTTCTACTACTGCTTTCCTCATCTGGGGTAGAAGCTGGG
GTAGGAACAGGATGAACTGTTTATCCCCCCCTCGCCGGAAACCTAGCACATGCAGGAGCT
TCCGTAGATCTAGCTATTTTTTCCCTCCACCTTGCCGGGGTGTCATCCATTCTGGGAGCC
ATTAACTTTATTACAACTATTATTAACATAAAACCCCCAGCCATCTCACAATATCAA
>seq45 [organism=Pseudopimelodus schultzi] [clone=PC158-H8] Cytochrome Oxidase subunit 1 (cox1) gene, partial CDS
GCTTTCGTAATAATCTTCTTTATAGTAATACCCATTATGATTGGGGGCTTTGGGAACTGA
CTTATCCCACTAATAATTGGTGCACCAGACATGGCATTCCCACGAATAAACAATATGAGT
TTCTGATTACTCCCGCCCTCCTTTCTACTACTGCTTTCCTCATCTGGGGTAGAAGCTGGG
GTAGGAACAGGATGAACTGTTTATCCCCCCCTCGCCGGAAACCTAGCACATGCAGGAGCT
TCCGTAGATCTAGCTATTTTTTCCCTCCACCTTGCCGGGGTGTCATCCATTCTGGGAGCC
ATTAACTTTATTACAACTATTATTAACATAAAACCCCCAGCCATCTCACAATATCAA
>seq46 [organism=Pseudopimelodus schultzi] [clone=PC164-H8] Cytochrome Oxidase subunit 1 (cox1) gene, partial CDS
GCTTTCGTAATAATCTTCTTTATAGTAATACCCATTATGATTGGGGGCTTTGGGAACTGA
CTTATCCCACTAATAATTGGTGCACCAGACATGGCATTCCCACGAATAAACAATATGAGT
TTCTGATTACTCCCGCCCTCCTTTCTACTACTGCTTTCCTCATCTGGGGTAGAAGCTGGG
GTAGGAACAGGATGAACTGTTTATCCCCCCCTCGCCGGAAACCTAGCACATGCAGGAGCT
TCCGTAGATCTAGCTATTTTTTCCCTCCACCTTGCCGGGGTGTCATCCATTCTGGGAGCC
ATTAACTTTATTACAACTATTATTAACATAAAACCCCCAGCCATCTCACAATATCAA
>seq47 [organism=Pseudopimelodus schultzi] [clone=NC165-H8] Cytochrome Oxidase subunit 1 (cox1) gene, partial CDS
GCTTTCGTAATAATCTTCTTTATAGTAATACCCATTATGATTGGGGGCTTTGGGAACTGA
CTTATCCCACTAATAATTGGTGCACCAGACATGGCATTCCCACGAATAAACAATATGAGT
TTCTGATTACTCCCGCCCTCCTTTCTACTACTGCTTTCCTCATCTGGGGTAGAAGCTGGG
GTAGGAACAGGATGAACTGTTTATCCCCCCCTCGCCGGAAACCTAGCACATGCAGGAGCT
TCCGTAGATCTAGCTATTTTTTCCCTCCACCTTGCCGGGGTGTCATCCATTCTGGGAGCC
ATTAACTTTATTACAACTATTATTAACATAAAACCCCCAGCCATCTCACAATATCAA
>seq48 [organism=Pseudopimelodus schultzi] [clone=AC166-H8] Cytochrome Oxidase subunit 1 (cox1) gene, partial CDS
GCTTTCGTAATAATCTTCTTTATAGTAATACCCATTATGATTGGGGGCTTTGGGAACTGA
CTTATCCCACTAATAATTGGTGCACCAGACATGGCATTCCCACGAATAAACAATATGAGT
TTCTGATTACTCCCGCCCTCCTTTCTACTACTGCTTTCCTCATCTGGGGTAGAAGCTGGG
GTAGGAACAGGATGAACTGTTTATCCCCCCCTCGCCGGAAACCTAGCACATGCAGGAGCT
TCCGTAGATCTAGCTATTTTTTCCCTCCACCTTGCCGGGGTGTCATCCATTCTGGGAGCC
ATTAACTTTATTACAACTATTATTAACATAAAACCCCCAGCCATCTCACAATATCAA
>seq49 [organism=Pseudopimelodus schultzi] [clone=SJ167-H8] Cytochrome Oxidase subunit 1 (cox1) gene, partial CDS
GCTTTCGTAATAATCTTCTTTATAGTAATACCCATTATGATTGGGGGCTTTGGGAACTGA
CTTATCCCACTAATAATTGGTGCACCAGACATGGCATTCCCACGAATAAACAATATGAGT
TTCTGATTACTCCCGCCCTCCTTTCTACTACTGCTTTCCTCATCTGGGGTAGAAGCTGGG
GTAGGAACAGGATGAACTGTTTATCCCCCCCTCGCCGGAAACCTAGCACATGCAGGAGCT
TCCGTAGATCTAGCTATTTTTTCCCTCCACCTTGCCGGGGTGTCATCCATTCTGGGAGCC
ATTAACTTTATTACAACTATTATTAACATAAAACCCCCAGCCATCTCACAATATCAA
>seq50 [organism=Pseudopimelodus schultzi] [clone=RA169-H8] Cytochrome Oxidase subunit 1 (cox1) gene, partial CDS
GCTTTCGTAATAATCTTCTTTATAGTAATACCCATTATGATTGGGGGCTTTGGGAACTGA
CTTATCCCACTAATAATTGGTGCACCAGACATGGCATTCCCACGAATAAACAATATGAGT
TTCTGATTACTCCCGCCCTCCTTTCTACTACTGCTTTCCTCATCTGGGGTAGAAGCTGGG
GTAGGAACAGGATGAACTGTTTATCCCCCCCTCGCCGGAAACCTAGCACATGCAGGAGCT
TCCGTAGATCTAGCTATTTTTTCCCTCCACCTTGCCGGGGTGTCATCCATTCTGGGAGCC
ATTAACTTTATTACAACTATTATTAACATAAAACCCCCAGCCATCTCACAATATCAA
>seq51 [organism=Pseudopimelodus schultzi] [clone=RA170-H8] Cytochrome Oxidase subunit 1 (cox1) gene, partial CDS
GCTTTCGTAATAATCTTCTTTATAGTAATACCCATTATGATTGGGGGCTTTGGGAACTGA
CTTATCCCACTAATAATTGGTGCACCAGACATGGCATTCCCACGAATAAACAATATGAGT
TTCTGATTACTCCCGCCCTCCTTTCTACTACTGCTTTCCTCATCTGGGGTAGAAGCTGGG
GTAGGAACAGGATGAACTGTTTATCCCCCCCTCGCCGGAAACCTAGCACATGCAGGAGCT
TCCGTAGATCTAGCTATTTTTTCCCTCCACCTTGCCGGGGTGTCATCCATTCTGGGAGCC
ATTAACTTTATTACAACTATTATTAACATAAAACCCCCAGCCATCTCACAATATCAA
>seq52 [organism=Pseudopimelodus schultzi] [clone=CS171-H8] Cytochrome Oxidase subunit 1 (cox1) gene, partial CDS
GCTTTCGTAATAATCTTCTTTATAGTAATACCCATTATGATTGGGGGCTTTGGGAACTGA
CTTATCCCACTAATAATTGGTGCACCAGACATGGCATTCCCACGAATAAACAATATGAGT
TTCTGATTACTCCCGCCCTCCTTTCTACTACTGCTTTCCTCATCTGGGGTAGAAGCTGGG
GTAGGAACAGGATGAACTGTTTATCCCCCCCTCGCCGGAAACCTAGCACATGCAGGAGCT
TCCGTAGATCTAGCTATTTTTTCCCTCCACCTTGCCGGGGTGTCATCCATTCTGGGAGCC
ATTAACTTTATTACAACTATTATTAACATAAAACCCCCAGCCATCTCACAATATCAA
>seq53 [organism=Pseudopimelodus schultzi] [clone=CS172-H8] Cytochrome Oxidase subunit 1 (cox1) gene, partial CDS
GCTTTCGTAATAATCTTCTTTATAGTAATACCCATTATGATTGGGGGCTTTGGGAACTGA
CTTATCCCACTAATAATTGGTGCACCAGACATGGCATTCCCACGAATAAACAATATGAGT
TTCTGATTACTCCCGCCCTCCTTTCTACTACTGCTTTCCTCATCTGGGGTAGAAGCTGGG
GTAGGAACAGGATGAACTGTTTATCCCCCCCTCGCCGGAAACCTAGCACATGCAGGAGCT
TCCGTAGATCTAGCTATTTTTTCCCTCCACCTTGCCGGGGTGTCATCCATTCTGGGAGCC
ATTAACTTTATTACAACTATTATTAACATAAAACCCCCAGCCATCTCACAATATCAA
>seq54 [organism=Pseudopimelodus schultzi] [clone=CS173-H8] Cytochrome Oxidase subunit 1 (cox1) gene, partial CDS
GCTTTCGTAATAATCTTCTTTATAGTAATACCCATTATGATTGGGGGCTTTGGGAACTGA
CTTATCCCACTAATAATTGGTGCACCAGACATGGCATTCCCACGAATAAACAATATGAGT
TTCTGATTACTCCCGCCCTCCTTTCTACTACTGCTTTCCTCATCTGGGGTAGAAGCTGGG
GTAGGAACAGGATGAACTGTTTATCCCCCCCTCGCCGGAAACCTAGCACATGCAGGAGCT
TCCGTAGATCTAGCTATTTTTTCCCTCCACCTTGCCGGGGTGTCATCCATTCTGGGAGCC
ATTAACTTTATTACAACTATTATTAACATAAAACCCCCAGCCATCTCACAATATCAA
>seq55 [organism=Pseudopimelodus schultzi] [clone=CS174-H8] Cytochrome Oxidase subunit 1 (cox1) gene, partial CDS
GCTTTCGTAATAATCTTCTTTATAGTAATACCCATTATGATTGGGGGCTTTGGGAACTGA
CTTATCCCACTAATAATTGGTGCACCAGACATGGCATTCCCACGAATAAACAATATGAGT
TTCTGATTACTCCCGCCCTCCTTTCTACTACTGCTTTCCTCATCTGGGGTAGAAGCTGGG
GTAGGAACAGGATGAACTGTTTATCCCCCCCTCGCCGGAAACCTAGCACATGCAGGAGCT
TCCGTAGATCTAGCTATTTTTTCCCTCCACCTTGCCGGGGTGTCATCCATTCTGGGAGCC
ATTAACTTTATTACAACTATTATTAACATAAAACCCCCAGCCATCTCACAATATCAA
>seq56 [organism=Pseudopimelodus schultzi] [clone=CS175-H8] Cytochrome Oxidase subunit 1 (cox1) gene, partial CDS
GCTTTCGTAATAATCTTCTTTATAGTAATACCCATTATGATTGGGGGCTTTGGGAACTGA
CTTATCCCACTAATAATTGGTGCACCAGACATGGCATTCCCACGAATAAACAATATGAGT
TTCTGATTACTCCCGCCCTCCTTTCTACTACTGCTTTCCTCATCTGGGGTAGAAGCTGGG
GTAGGAACAGGATGAACTGTTTATCCCCCCCTCGCCGGAAACCTAGCACATGCAGGAGCT
TCCGTAGATCTAGCTATTTTTTCCCTCCACCTTGCCGGGGTGTCATCCATTCTGGGAGCC
ATTAACTTTATTACAACTATTATTAACATAAAACCCCCAGCCATCTCACAATATCAA
>seq57 [organism=Pseudopimelodus schultzi] [clone=CS176-H8] Cytochrome Oxidase subunit 1 (cox1) gene, partial CDS
GCTTTCGTAATAATCTTCTTTATAGTAATACCCATTATGATTGGGGGCTTTGGGAACTGA
CTTATCCCACTAATAATTGGTGCACCAGACATGGCATTCCCACGAATAAACAATATGAGT
TTCTGATTACTCCCGCCCTCCTTTCTACTACTGCTTTCCTCATCTGGGGTAGAAGCTGGG
GTAGGAACAGGATGAACTGTTTATCCCCCCCTCGCCGGAAACCTAGCACATGCAGGAGCT
TCCGTAGATCTAGCTATTTTTTCCCTCCACCTTGCCGGGGTGTCATCCATTCTGGGAGCC
ATTAACTTTATTACAACTATTATTAACATAAAACCCCCAGCCATCTCACAATATCAA
>seq58 [organism=Pseudopimelodus schultzi] [clone=CS177-H8] Cytochrome Oxidase subunit 1 (cox1) gene, partial CDS
GCTTTCGTAATAATCTTCTTTATAGTAATACCCATTATGATTGGGGGCTTTGGGAACTGA
CTTATCCCACTAATAATTGGTGCACCAGACATGGCATTCCCACGAATAAACAATATGAGT
TTCTGATTACTCCCGCCCTCCTTTCTACTACTGCTTTCCTCATCTGGGGTAGAAGCTGGG
GTAGGAACAGGATGAACTGTTTATCCCCCCCTCGCCGGAAACCTAGCACATGCAGGAGCT
TCCGTAGATCTAGCTATTTTTTCCCTCCACCTTGCCGGGGTGTCATCCATTCTGGGAGCC
ATTAACTTTATTACAACTATTATTAACATAAAACCCCCAGCCATCTCACAATATCAA
>seq59 [organism=Pseudopimelodus schultzi] [clone=CS178-H8] Cytochrome Oxidase subunit 1 (cox1) gene, partial CDS
GCTTTCGTAATAATCTTCTTTATAGTAATACCCATTATGATTGGGGGCTTTGGGAACTGA
CTTATCCCACTAATAATTGGTGCACCAGACATGGCATTCCCACGAATAAACAATATGAGT
TTCTGATTACTCCCGCCCTCCTTTCTACTACTGCTTTCCTCATCTGGGGTAGAAGCTGGG
GTAGGAACAGGATGAACTGTTTATCCCCCCCTCGCCGGAAACCTAGCACATGCAGGAGCT
TCCGTAGATCTAGCTATTTTTTCCCTCCACCTTGCCGGGGTGTCATCCATTCTGGGAGCC
ATTAACTTTATTACAACTATTATTAACATAAAACCCCCAGCCATCTCACAATATCAA
>seq60 [organism=Pseudopimelodus schultzi] [clone=CS179-H8] Cytochrome Oxidase subunit 1 (cox1) gene, partial CDS
GCTTTCGTAATAATCTTCTTTATAGTAATACCCATTATGATTGGGGGCTTTGGGAACTGA
CTTATCCCACTAATAATTGGTGCACCAGACATGGCATTCCCACGAATAAACAATATGAGT
TTCTGATTACTCCCGCCCTCCTTTCTACTACTGCTTTCCTCATCTGGGGTAGAAGCTGGG
GTAGGAACAGGATGAACTGTTTATCCCCCCCTCGCCGGAAACCTAGCACATGCAGGAGCT
TCCGTAGATCTAGCTATTTTTTCCCTCCACCTTGCCGGGGTGTCATCCATTCTGGGAGCC
ATTAACTTTATTACAACTATTATTAACATAAAACCCCCAGCCATCTCACAATATCAA
>seq61 [organism=Pseudopimelodus schultzi] [clone=CS185-H8] Cytochrome Oxidase subunit 1 (cox1) gene, partial CDS
GCTTTCGTAATAATCTTCTTTATAGTAATACCCATTATGATTGGGGGCTTTGGGAACTGA
CTTATCCCACTAATAATTGGTGCACCAGACATGGCATTCCCACGAATAAACAATATGAGT
TTCTGATTACTCCCGCCCTCCTTTCTACTACTGCTTTCCTCATCTGGGGTAGAAGCTGGG
GTAGGAACAGGATGAACTGTTTATCCCCCCCTCGCCGGAAACCTAGCACATGCAGGAGCT
TCCGTAGATCTAGCTATTTTTTCCCTCCACCTTGCCGGGGTGTCATCCATTCTGGGAGCC
ATTAACTTTATTACAACTATTATTAACATAAAACCCCCAGCCATCTCACAATATCAA
>seq62 [organism=Pseudopimelodus schultzi] [clone=CS186-H8] Cytochrome Oxidase subunit 1 (cox1) gene, partial CDS
GCTTTCGTAATAATCTTCTTTATAGTAATACCCATTATGATTGGGGGCTTTGGGAACTGA
CTTATCCCACTAATAATTGGTGCACCAGACATGGCATTCCCACGAATAAACAATATGAGT
TTCTGATTACTCCCGCCCTCCTTTCTACTACTGCTTTCCTCATCTGGGGTAGAAGCTGGG
GTAGGAACAGGATGAACTGTTTATCCCCCCCTCGCCGGAAACCTAGCACATGCAGGAGCT
TCCGTAGATCTAGCTATTTTTTCCCTCCACCTTGCCGGGGTGTCATCCATTCTGGGAGCC
ATTAACTTTATTACAACTATTATTAACATAAAACCCCCAGCCATCTCACAATATCAA
>seq63 [organism=Pseudopimelodus schultzi] [clone=CS188-H8] Cytochrome Oxidase subunit 1 (cox1) gene, partial CDS
GCTTTCGTAATAATCTTCTTTATAGTAATACCCATTATGATTGGGGGCTTTGGGAACTGA
CTTATCCCACTAATAATTGGTGCACCAGACATGGCATTCCCACGAATAAACAATATGAGT
TTCTGATTACTCCCGCCCTCCTTTCTACTACTGCTTTCCTCATCTGGGGTAGAAGCTGGG
GTAGGAACAGGATGAACTGTTTATCCCCCCCTCGCCGGAAACCTAGCACATGCAGGAGCT
TCCGTAGATCTAGCTATTTTTTCCCTCCACCTTGCCGGGGTGTCATCCATTCTGGGAGCC
ATTAACTTTATTACAACTATTATTAACATAAAACCCCCAGCCATCTCACAATATCAA
>seq64 [organism=Pseudopimelodus schultzi] [clone=CS190-H8] Cytochrome Oxidase subunit 1 (cox1) gene, partial CDS
GCTTTCGTAATAATCTTCTTTATAGTAATACCCATTATGATTGGGGGCTTTGGGAACTGA
CTTATCCCACTAATAATTGGTGCACCAGACATGGCATTCCCACGAATAAACAATATGAGT
TTCTGATTACTCCCGCCCTCCTTTCTACTACTGCTTTCCTCATCTGGGGTAGAAGCTGGG
GTAGGAACAGGATGAACTGTTTATCCCCCCCTCGCCGGAAACCTAGCACATGCAGGAGCT
TCCGTAGATCTAGCTATTTTTTCCCTCCACCTTGCCGGGGTGTCATCCATTCTGGGAGCC
ATTAACTTTATTACAACTATTATTAACATAAAACCCCCAGCCATCTCACAATATCAA
>seq65 [organism=Pseudopimelodus schultzi] [clone=CS191-H8] Cytochrome Oxidase subunit 1 (cox1) gene, partial CDS
GCTTTCGTAATAATCTTCTTTATAGTAATACCCATTATGATTGGGGGCTTTGGGAACTGA
CTTATCCCACTAATAATTGGTGCACCAGACATGGCATTCCCACGAATAAACAATATGAGT
TTCTGATTACTCCCGCCCTCCTTTCTACTACTGCTTTCCTCATCTGGGGTAGAAGCTGGG
GTAGGAACAGGATGAACTGTTTATCCCCCCCTCGCCGGAAACCTAGCACATGCAGGAGCT
TCCGTAGATCTAGCTATTTTTTCCCTCCACCTTGCCGGGGTGTCATCCATTCTGGGAGCC
ATTAACTTTATTACAACTATTATTAACATAAAACCCCCAGCCATCTCACAATATCAA
>seq66 [organism=Pseudopimelodus schultzi] [clone=FL089-H9] Cytochrome Oxidase subunit 1 (cox1) gene, partial CDS
GCTTTCGTAATAATCTTCTTTATAGTAATACCCATTATGATAGGGGGCTTTGGGAACTGA
CTTATCCCACTAATAATTGGTGCACCAGACATGGCATTCCCACGAATAAACAATATGAGT
TTCTGATTACTCCCGCCCTCCTTTCTACTACTGCTTTCCTCATCTGGGGTAGAAGCTGGG
GTAGGAACAGGATGAACTGTTTATCCCCCCCTCGCCGGAAACCTAGCACATGCAGGAGCT
TCCGTAGATCTAGCTATTTTTTCCCTCCACCTTGCCGGGGTGTCATCCATTCTGGGAGCC
ATTAACTTTATTACAACTATTATTAACATAAAACCCCCAGCCATCTCACAATATCAA
>seq67 [organism=Pseudopimelodus schultzi] [clone=PR025-H10] Cytochrome Oxidase subunit 1 (cox1) gene, partial CDS
GCTTTCGTGATAATCTTCTTTATAGTAATACCCATTATGATAGGGGGCTTTGGGAACTGA
CTTATCCCACTAATAATTGGTGCACCAGACATGGCATTCCCACGAATAAACAATATGAGT
TTCTGATTACTCCCGCCCTCCTTTCTACTACTGCTTTCCTCATCTGGGGTAGAAGCTGGG
GTAGGAACAGGATGAACTGTTTATCCCCCCCTCGCCGGAAACCTAGCACATGCAGGAGCT
TCCGTAGATCTAGCTATTTTTTCCCTCCACCTTGCCGGGGTGTCATCCATTCTGGGAGCC
ATTAACTTTATTACAACTATTATTAACATAAAACCCCCAGCCATCTCACAATATCAA
>seq68 [organism=Pseudopimelodus schultzi] [clone=JN105-H10] Cytochrome Oxidase subunit 1 (cox1) gene, partial CDS
GCTTTCGTGATAATCTTCTTTATAGTAATACCCATTATGATAGGGGGCTTTGGGAACTGA
CTTATCCCACTAATAATTGGTGCACCAGACATGGCATTCCCACGAATAAACAATATGAGT
TTCTGATTACTCCCGCCCTCCTTTCTACTACTGCTTTCCTCATCTGGGGTAGAAGCTGGG
GTAGGAACAGGATGAACTGTTTATCCCCCCCTCGCCGGAAACCTAGCACATGCAGGAGCT
TCCGTAGATCTAGCTATTTTTTCCCTCCACCTTGCCGGGGTGTCATCCATTCTGGGAGCC
ATTAACTTTATTACAACTATTATTAACATAAAACCCCCAGCCATCTCACAATATCAA
>seq69 [organism=Pseudopimelodus schultzi] [clone=MG109-H10] Cytochrome Oxidase subunit 1 (cox1) gene, partial CDS
GCTTTCGTGATAATCTTCTTTATAGTAATACCCATTATGATAGGGGGCTTTGGGAACTGA
CTTATCCCACTAATAATTGGTGCACCAGACATGGCATTCCCACGAATAAACAATATGAGT
TTCTGATTACTCCCGCCCTCCTTTCTACTACTGCTTTCCTCATCTGGGGTAGAAGCTGGG
GTAGGAACAGGATGAACTGTTTATCCCCCCCTCGCCGGAAACCTAGCACATGCAGGAGCT
TCCGTAGATCTAGCTATTTTTTCCCTCCACCTTGCCGGGGTGTCATCCATTCTGGGAGCC
ATTAACTTTATTACAACTATTATTAACATAAAACCCCCAGCCATCTCACAATATCAA
>seq70 [organism=Pseudopimelodus schultzi] [clone=PC114-H10] Cytochrome Oxidase subunit 1 (cox1) gene, partial CDS
GCTTTCGTGATAATCTTCTTTATAGTAATACCCATTATGATAGGGGGCTTTGGGAACTGA
CTTATCCCACTAATAATTGGTGCACCAGACATGGCATTCCCACGAATAAACAATATGAGT
TTCTGATTACTCCCGCCCTCCTTTCTACTACTGCTTTCCTCATCTGGGGTAGAAGCTGGG
GTAGGAACAGGATGAACTGTTTATCCCCCCCTCGCCGGAAACCTAGCACATGCAGGAGCT
TCCGTAGATCTAGCTATTTTTTCCCTCCACCTTGCCGGGGTGTCATCCATTCTGGGAGCC
ATTAACTTTATTACAACTATTATTAACATAAAACCCCCAGCCATCTCACAATATCAA
>seq71 [organism=Pseudopimelodus schultzi] [clone=PQ099-H10] Cytochrome Oxidase subunit 1 (cox1) gene, partial CDS
GCTTTCGTGATAATCTTCTTTATAGTAATACCCATTATGATAGGGGGCTTTGGGAACTGA
CTTATCCCACTAATAATTGGTGCACCAGACATGGCATTCCCACGAATAAACAATATGAGT
TTCTGATTACTCCCGCCCTCCTTTCTACTACTGCTTTCCTCATCTGGGGTAGAAGCTGGG
GTAGGAACAGGATGAACTGTTTATCCCCCCCTCGCCGGAAACCTAGCACATGCAGGAGCT
TCCGTAGATCTAGCTATTTTTTCCCTCCACCTTGCCGGGGTGTCATCCATTCTGGGAGCC
ATTAACTTTATTACAACTATTATTAACATAAAACCCCCAGCCATCTCACAATATCAA
>seq72 [organism=Pseudopimelodus schultzi] [clone=ET064-H10] Cytochrome Oxidase subunit 1 (cox1) gene, partial CDS
GCTTTCGTGATAATCTTCTTTATAGTAATACCCATTATGATAGGGGGCTTTGGGAACTGA
CTTATCCCACTAATAATTGGTGCACCAGACATGGCATTCCCACGAATAAACAATATGAGT
TTCTGATTACTCCCGCCCTCCTTTCTACTACTGCTTTCCTCATCTGGGGTAGAAGCTGGG
GTAGGAACAGGATGAACTGTTTATCCCCCCCTCGCCGGAAACCTAGCACATGCAGGAGCT
TCCGTAGATCTAGCTATTTTTTCCCTCCACCTTGCCGGGGTGTCATCCATTCTGGGAGCC
ATTAACTTTATTACAACTATTATTAACATAAAACCCCCAGCCATCTCACAATATCAA
>seq73 [organism=Pseudopimelodus schultzi] [clone=FL084-H11] Cytochrome Oxidase subunit 1 (cox1) gene, partial CDS
GCTTTCGTGATAATCTTCTTTATAGTAATACCCATTATGATTGGGGGCTTTGGGAACTGA
CTTATCCCACTAATAATTGGTGCACCAGACATGGCATTCCCACGAATAAACAATATGAGT
TTCTGATTACTCCCGCCCTCCTTTCTACTACTGCTTTCCTCATCTGGGGTAGAAGCTGGG
GTAGGAACAGGATGAACTGTTTATCCCCCCCTCGCCGGAAACCTAGCACATGCAGGAGCT
TCCGTAGATCTAGCTATTTTTTCCCTCCACCTTGCCGGGGTGTCATCCATTCTGGGAGCC
ATTAACTTTATTACAACTATTATTAACATAAAACCCCCAGCCATCTCACAATATCAA
>seq74 [organism=Pseudopimelodus schultzi] [clone=PC154-H11] Cytochrome Oxidase subunit 1 (cox1) gene, partial CDS
GCTTTCGTGATAATCTTCTTTATAGTAATACCCATTATGATTGGGGGCTTTGGGAACTGA
CTTATCCCACTAATAATTGGTGCACCAGACATGGCATTCCCACGAATAAACAATATGAGT
TTCTGATTACTCCCGCCCTCCTTTCTACTACTGCTTTCCTCATCTGGGGTAGAAGCTGGG
GTAGGAACAGGATGAACTGTTTATCCCCCCCTCGCCGGAAACCTAGCACATGCAGGAGCT
TCCGTAGATCTAGCTATTTTTTCCCTCCACCTTGCCGGGGTGTCATCCATTCTGGGAGCC
ATTAACTTTATTACAACTATTATTAACATAAAACCCCCAGCCATCTCACAATATCAA
>seq75 [organism=Pseudopimelodus schultzi] [clone=PC151-H11] Cytochrome Oxidase subunit 1 (cox1) gene, partial CDS
GCTTTCGTGATAATCTTCTTTATAGTAATACCCATTATGATTGGGGGCTTTGGGAACTGA
CTTATCCCACTAATAATTGGTGCACCAGACATGGCATTCCCACGAATAAACAATATGAGT
TTCTGATTACTCCCGCCCTCCTTTCTACTACTGCTTTCCTCATCTGGGGTAGAAGCTGGG
GTAGGAACAGGATGAACTGTTTATCCCCCCCTCGCCGGAAACCTAGCACATGCAGGAGCT
TCCGTAGATCTAGCTATTTTTTCCCTCCACCTTGCCGGGGTGTCATCCATTCTGGGAGCC
ATTAACTTTATTACAACTATTATTAACATAAAACCCCCAGCCATCTCACAATATCAA
>seq76 [organism=Pseudopimelodus schultzi] [clone=PC148-H11] Cytochrome Oxidase subunit 1 (cox1) gene, partial CDS
GCTTTCGTGATAATCTTCTTTATAGTAATACCCATTATGATTGGGGGCTTTGGGAACTGA
CTTATCCCACTAATAATTGGTGCACCAGACATGGCATTCCCACGAATAAACAATATGAGT
TTCTGATTACTCCCGCCCTCCTTTCTACTACTGCTTTCCTCATCTGGGGTAGAAGCTGGG
GTAGGAACAGGATGAACTGTTTATCCCCCCCTCGCCGGAAACCTAGCACATGCAGGAGCT
TCCGTAGATCTAGCTATTTTTTCCCTCCACCTTGCCGGGGTGTCATCCATTCTGGGAGCC
ATTAACTTTATTACAACTATTATTAACATAAAACCCCCAGCCATCTCACAATATCAA
>seq77 [organism=Pseudopimelodus schultzi] [clone=PC146-H11] Cytochrome Oxidase subunit 1 (cox1) gene, partial CDS
GCTTTCGTGATAATCTTCTTTATAGTAATACCCATTATGATTGGGGGCTTTGGGAACTGA
CTTATCCCACTAATAATTGGTGCACCAGACATGGCATTCCCACGAATAAACAATATGAGT
TTCTGATTACTCCCGCCCTCCTTTCTACTACTGCTTTCCTCATCTGGGGTAGAAGCTGGG
GTAGGAACAGGATGAACTGTTTATCCCCCCCTCGCCGGAAACCTAGCACATGCAGGAGCT
TCCGTAGATCTAGCTATTTTTTCCCTCCACCTTGCCGGGGTGTCATCCATTCTGGGAGCC
ATTAACTTTATTACAACTATTATTAACATAAAACCCCCAGCCATCTCACAATATCAA
>seq78 [organism=Pseudopimelodus schultzi] [clone=PC145-H11] Cytochrome Oxidase subunit 1 (cox1) gene, partial CDS
GCTTTCGTGATAATCTTCTTTATAGTAATACCCATTATGATTGGGGGCTTTGGGAACTGA
CTTATCCCACTAATAATTGGTGCACCAGACATGGCATTCCCACGAATAAACAATATGAGT
TTCTGATTACTCCCGCCCTCCTTTCTACTACTGCTTTCCTCATCTGGGGTAGAAGCTGGG
GTAGGAACAGGATGAACTGTTTATCCCCCCCTCGCCGGAAACCTAGCACATGCAGGAGCT
TCCGTAGATCTAGCTATTTTTTCCCTCCACCTTGCCGGGGTGTCATCCATTCTGGGAGCC
ATTAACTTTATTACAACTATTATTAACATAAAACCCCCAGCCATCTCACAATATCAA
>seq79 [organism=Pseudopimelodus schultzi] [clone=BC039-H11] Cytochrome Oxidase subunit 1 (cox1) gene, partial CDS
GCTTTCGTGATAATCTTCTTTATAGTAATACCCATTATGATTGGGGGCTTTGGGAACTGA
CTTATCCCACTAATAATTGGTGCACCAGACATGGCATTCCCACGAATAAACAATATGAGT
TTCTGATTACTCCCGCCCTCCTTTCTACTACTGCTTTCCTCATCTGGGGTAGAAGCTGGG
GTAGGAACAGGATGAACTGTTTATCCCCCCCTCGCCGGAAACCTAGCACATGCAGGAGCT
TCCGTAGATCTAGCTATTTTTTCCCTCCACCTTGCCGGGGTGTCATCCATTCTGGGAGCC
ATTAACTTTATTACAACTATTATTAACATAAAACCCCCAGCCATCTCACAATATCAA
>seq80 [organism=Pseudopimelodus schultzi] [clone=NC029-H11] Cytochrome Oxidase subunit 1 (cox1) gene, partial CDS
GCTTTCGTGATAATCTTCTTTATAGTAATACCCATTATGATTGGGGGCTTTGGGAACTGA
CTTATCCCACTAATAATTGGTGCACCAGACATGGCATTCCCACGAATAAACAATATGAGT
TTCTGATTACTCCCGCCCTCCTTTCTACTACTGCTTTCCTCATCTGGGGTAGAAGCTGGG
GTAGGAACAGGATGAACTGTTTATCCCCCCCTCGCCGGAAACCTAGCACATGCAGGAGCT
TCCGTAGATCTAGCTATTTTTTCCCTCCACCTTGCCGGGGTGTCATCCATTCTGGGAGCC
ATTAACTTTATTACAACTATTATTAACATAAAACCCCCAGCCATCTCACAATATCAA
>seq81 [organism=Pseudopimelodus schultzi] [clone=FL091-H11] Cytochrome Oxidase subunit 1 (cox1) gene, partial CDS
GCTTTCGTGATAATCTTCTTTATAGTAATACCCATTATGATTGGGGGCTTTGGGAACTGA
CTTATCCCACTAATAATTGGTGCACCAGACATGGCATTCCCACGAATAAACAATATGAGT
TTCTGATTACTCCCGCCCTCCTTTCTACTACTGCTTTCCTCATCTGGGGTAGAAGCTGGG
GTAGGAACAGGATGAACTGTTTATCCCCCCCTCGCCGGAAACCTAGCACATGCAGGAGCT
TCCGTAGATCTAGCTATTTTTTCCCTCCACCTTGCCGGGGTGTCATCCATTCTGGGAGCC
ATTAACTTTATTACAACTATTATTAACATAAAACCCCCAGCCATCTCACAATATCAA
>seq82 [organism=Pseudopimelodus schultzi] [clone=IL163-H11] Cytochrome Oxidase subunit 1 (cox1) gene, partial CDS
GCTTTCGTGATAATCTTCTTTATAGTAATACCCATTATGATTGGGGGCTTTGGGAACTGA
CTTATCCCACTAATAATTGGTGCACCAGACATGGCATTCCCACGAATAAACAATATGAGT
TTCTGATTACTCCCGCCCTCCTTTCTACTACTGCTTTCCTCATCTGGGGTAGAAGCTGGG
GTAGGAACAGGATGAACTGTTTATCCCCCCCTCGCCGGAAACCTAGCACATGCAGGAGCT
TCCGTAGATCTAGCTATTTTTTCCCTCCACCTTGCCGGGGTGTCATCCATTCTGGGAGCC
ATTAACTTTATTACAACTATTATTAACATAAAACCCCCAGCCATCTCACAATATCAA
>seq83 [organism=Pseudopimelodus schultzi] [clone=SJ168-H11] Cytochrome Oxidase subunit 1 (cox1) gene, partial CDS
GCTTTCGTGATAATCTTCTTTATAGTAATACCCATTATGATTGGGGGCTTTGGGAACTGA
CTTATCCCACTAATAATTGGTGCACCAGACATGGCATTCCCACGAATAAACAATATGAGT
TTCTGATTACTCCCGCCCTCCTTTCTACTACTGCTTTCCTCATCTGGGGTAGAAGCTGGG
GTAGGAACAGGATGAACTGTTTATCCCCCCCTCGCCGGAAACCTAGCACATGCAGGAGCT
TCCGTAGATCTAGCTATTTTTTCCCTCCACCTTGCCGGGGTGTCATCCATTCTGGGAGCC
ATTAACTTTATTACAACTATTATTAACATAAAACCCCCAGCCATCTCACAATATCAA
>seq84 [organism=Pseudopimelodus schultzi] [clone=CS182-H11] Cytochrome Oxidase subunit 1 (cox1) gene, partial CDS
GCTTTCGTGATAATCTTCTTTATAGTAATACCCATTATGATTGGGGGCTTTGGGAACTGA
CTTATCCCACTAATAATTGGTGCACCAGACATGGCATTCCCACGAATAAACAATATGAGT
TTCTGATTACTCCCGCCCTCCTTTCTACTACTGCTTTCCTCATCTGGGGTAGAAGCTGGG
GTAGGAACAGGATGAACTGTTTATCCCCCCCTCGCCGGAAACCTAGCACATGCAGGAGCT
TCCGTAGATCTAGCTATTTTTTCCCTCCACCTTGCCGGGGTGTCATCCATTCTGGGAGCC
ATTAACTTTATTACAACTATTATTAACATAAAACCCCCAGCCATCTCACAATATCAA
>seq85 [organism=Pseudopimelodus schultzi] [clone=CS183-H11] Cytochrome Oxidase subunit 1 (cox1) gene, partial CDS
GCTTTCGTGATAATCTTCTTTATAGTAATACCCATTATGATTGGGGGCTTTGGGAACTGA
CTTATCCCACTAATAATTGGTGCACCAGACATGGCATTCCCACGAATAAACAATATGAGT
TTCTGATTACTCCCGCCCTCCTTTCTACTACTGCTTTCCTCATCTGGGGTAGAAGCTGGG
GTAGGAACAGGATGAACTGTTTATCCCCCCCTCGCCGGAAACCTAGCACATGCAGGAGCT
TCCGTAGATCTAGCTATTTTTTCCCTCCACCTTGCCGGGGTGTCATCCATTCTGGGAGCC
ATTAACTTTATTACAACTATTATTAACATAAAACCCCCAGCCATCTCACAATATCAA
>seq86 [organism=Pseudopimelodus schultzi] [clone=CS184-H11] Cytochrome Oxidase subunit 1 (cox1) gene, partial CDS
GCTTTCGTGATAATCTTCTTTATAGTAATACCCATTATGATTGGGGGCTTTGGGAACTGA
CTTATCCCACTAATAATTGGTGCACCAGACATGGCATTCCCACGAATAAACAATATGAGT
TTCTGATTACTCCCGCCCTCCTTTCTACTACTGCTTTCCTCATCTGGGGTAGAAGCTGGG
GTAGGAACAGGATGAACTGTTTATCCCCCCCTCGCCGGAAACCTAGCACATGCAGGAGCT
TCCGTAGATCTAGCTATTTTTTCCCTCCACCTTGCCGGGGTGTCATCCATTCTGGGAGCC
ATTAACTTTATTACAACTATTATTAACATAAAACCCCCAGCCATCTCACAATATCAA
>seq87 [organism=Pseudopimelodus schultzi] [clone=CS187-H11] Cytochrome Oxidase subunit 1 (cox1) gene, partial CDS
GCTTTCGTGATAATCTTCTTTATAGTAATACCCATTATGATTGGGGGCTTTGGGAACTGA
CTTATCCCACTAATAATTGGTGCACCAGACATGGCATTCCCACGAATAAACAATATGAGT
TTCTGATTACTCCCGCCCTCCTTTCTACTACTGCTTTCCTCATCTGGGGTAGAAGCTGGG
GTAGGAACAGGATGAACTGTTTATCCCCCCCTCGCCGGAAACCTAGCACATGCAGGAGCT
TCCGTAGATCTAGCTATTTTTTCCCTCCACCTTGCCGGGGTGTCATCCATTCTGGGAGCC
ATTAACTTTATTACAACTATTATTAACATAAAACCCCCAGCCATCTCACAATATCAA
>seq88 [organism=Pseudopimelodus schultzi] [clone=HO192-H11] Cytochrome Oxidase subunit 1 (cox1) gene, partial CDS
GCTTTCGTGATAATCTTCTTTATAGTAATACCCATTATGATTGGGGGCTTTGGGAACTGA
CTTATCCCACTAATAATTGGTGCACCAGACATGGCATTCCCACGAATAAACAATATGAGT
TTCTGATTACTCCCGCCCTCCTTTCTACTACTGCTTTCCTCATCTGGGGTAGAAGCTGGG
GTAGGAACAGGATGAACTGTTTATCCCCCCCTCGCCGGAAACCTAGCACATGCAGGAGCT
TCCGTAGATCTAGCTATTTTTTCCCTCCACCTTGCCGGGGTGTCATCCATTCTGGGAGCC
ATTAACTTTATTACAACTATTATTAACATAAAACCCCCAGCCATCTCACAATATCAA
>seq89 [organism=Pseudopimelodus schultzi] [clone=PL098-H11] Cytochrome Oxidase subunit 1 (cox1) gene, partial CDS
GCTTTCGTGATAATCTTCTTTATAGTAATACCCATTATGATTGGGGGCTTTGGGAACTGA
CTTATCCCACTAATAATTGGTGCACCAGACATGGCATTCCCACGAATAAACAATATGAGT
TTCTGATTACTCCCGCCCTCCTTTCTACTACTGCTTTCCTCATCTGGGGTAGAAGCTGGG
GTAGGAACAGGATGAACTGTTTATCCCCCCCTCGCCGGAAACCTAGCACATGCAGGAGCT
TCCGTAGATCTAGCTATTTTTTCCCTCCACCTTGCCGGGGTGTCATCCATTCTGGGAGCC
ATTAACTTTATTACAACTATTATTAACATAAAACCCCCAGCCATCTCACAATATCAA
>seq90 [organism=Pseudopimelodus schultzi] [clone=IL060-H11] Cytochrome Oxidase subunit 1 (cox1) gene, partial CDS
GCTTTCGTGATAATCTTCTTTATAGTAATACCCATTATGATTGGGGGCTTTGGGAACTGA
CTTATCCCACTAATAATTGGTGCACCAGACATGGCATTCCCACGAATAAACAATATGAGT
TTCTGATTACTCCCGCCCTCCTTTCTACTACTGCTTTCCTCATCTGGGGTAGAAGCTGGG
GTAGGAACAGGATGAACTGTTTATCCCCCCCTCGCCGGAAACCTAGCACATGCAGGAGCT
TCCGTAGATCTAGCTATTTTTTCCCTCCACCTTGCCGGGGTGTCATCCATTCTGGGAGCC
ATTAACTTTATTACAACTATTATTAACATAAAACCCCCAGCCATCTCACAATATCAA
>seq91 [organism=Pseudopimelodus schultzi] [clone=PC147-H11] Cytochrome Oxidase subunit 1 (cox1) gene, partial CDS
GCTTTCGTGATAATCTTCTTTATAGTAATACCCATTATGATTGGGGGCTTTGGGAACTGA
CTTATCCCACTAATAATTGGTGCACCAGACATGGCATTCCCACGAATAAACAATATGAGT
TTCTGATTACTCCCGCCCTCCTTTCTACTACTGCTTTCCTCATCTGGGGTAGAAGCTGGG
GTAGGAACAGGATGAACTGTTTATCCCCCCCTCGCCGGAAACCTAGCACATGCAGGAGCT
TCCGTAGATCTAGCTATTTTTTCCCTCCACCTTGCCGGGGTGTCATCCATTCTGGGAGCC
ATTAACTTTATTACAACTATTATTAACATAAAACCCCCAGCCATCTCACAATATCAA
>seq92 [organism=Pseudopimelodus schultzi] [clone=BO033-H15] Cytochrome Oxidase subunit 1 (cox1) gene, partial CDS
GCTTTCGTAATAATTTTCTTTATAGTAATACCCATTATGATTGGGGGCTTTGGTAACTGG
CTTATCCCACTAATAATCGGCGCACCAGATATGGCATTCCCACGAATAAACAATATAAGT
TTCTGATTACTTCCACCCTCCTTTCTACTTCTACTTGCCTCATCTGGAGTAGAAGCGGGA
GTAGGAACAGGATGAACTGTTTACCCACCCCTCGCCGGAAACCTAGCACATGCTGGAGCT
TCTGTAGATTTAGCTATTTTCTCTCTCCACCTCGCCGGAGTATCCTCTATTCTGGGGGCC
ATTAACTTTATTACAACTATTATTAATATAAAACCCCCAGCTATCTCGCAATATCAA
>seq93 [organism=Pseudopimelodus schultzi] [clone=BO134-H17] Cytochrome Oxidase subunit 1 (cox1) gene, partial CDS
GCTTTCGTAATAATTTTCTTTATAGTAATACCCATTATGATTGGGGGCTTTGGTAACTGG
CTTATCCCACTAATAATCGGCGCACCAGATATGGCATTCCCACGAATAAACAATATAAGT
TTCTGATTACTTCCGCCCTCCTTTCTACTTCTACTTGCCTCATCTGGAGTAGAAGCGGGA
GTAGGAACAGGATGAACTGTTTACCCACCCCTCGCCGGAAACCTAGCACATGCTGGAGCT
TCTGTAGATTTAGCTATTTTTTCTCTCCACCTCGCCGGAGTATCCTCTATTCTGGGGGCC
ATTAACTTTATTACAACTATTATTAATATAAAACCTCCAGCTATCTCGCAATATCAA
>seq94 [organism=Pseudopimelodus schultzi] [clone=BO124-H18] Cytochrome Oxidase subunit 1 (cox1) gene, partial CDS
GCTTTCGTAATAATTTTCTTTATAGTAATACCCATTATGATTGGGGGCTTTGGTAACTGG
CTTATCCCACTAATAATCGGCGCACCAGATATGGCATTCCCACGAATAAACAATATAAGT
TTCTGATTACTTCCGCCCTCCTTTCTACTTCTACTTGCCTCATCTGGAGTAGAAGCGGGA
GTAGGAACAGGATGAACTGTTTACCCACCCCTCGCCGGAAACCTAGCACATGCTGGAGCT
TCTGTAGATTTAGCTATTTTCTCTCTCCACCTCGCCGGAGTATCCTCTATTCTGGGGGCC
ATTAACTTTATTACAACTATTATTAATATAAAACCTCCAGCTATCTCGCAATATCAA
>seq95 [organism=Pseudopimelodus schultzi] [clone=BO199-H18] Cytochrome Oxidase subunit 1 (cox1) gene, partial CDS
GCTTTCGTAATAATTTTCTTTATAGTAATACCCATTATGATTGGGGGCTTTGGTAACTGG
CTTATCCCACTAATAATCGGCGCACCAGATATGGCATTCCCACGAATAAACAATATAAGT
TTCTGATTACTTCCGCCCTCCTTTCTACTTCTACTTGCCTCATCTGGAGTAGAAGCGGGA
GTAGGAACAGGATGAACTGTTTACCCACCCCTCGCCGGAAACCTAGCACATGCTGGAGCT
TCTGTAGATTTAGCTATTTTCTCTCTCCACCTCGCCGGAGTATCCTCTATTCTGGGGGCC
ATTAACTTTATTACAACTATTATTAATATAAAACCTCCAGCTATCTCGCAATATCAA
>seq96 [organism=Pseudopimelodus schultzi] [clone=BO201-H18] Cytochrome Oxidase subunit 1 (cox1) gene, partial CDS
GCTTTCGTAATAATTTTCTTTATAGTAATACCCATTATGATTGGGGGCTTTGGTAACTGG
CTTATCCCACTAATAATCGGCGCACCAGATATGGCATTCCCACGAATAAACAATATAAGT
TTCTGATTACTTCCGCCCTCCTTTCTACTTCTACTTGCCTCATCTGGAGTAGAAGCGGGA
GTAGGAACAGGATGAACTGTTTACCCACCCCTCGCCGGAAACCTAGCACATGCTGGAGCT
TCTGTAGATTTAGCTATTTTCTCTCTCCACCTCGCCGGAGTATCCTCTATTCTGGGGGCC
ATTAACTTTATTACAACTATTATTAATATAAAACCTCCAGCTATCTCGCAATATCAA
>seq97 [organism=Pseudopimelodus schultzi] [clone=BO212-H18] Cytochrome Oxidase subunit 1 (cox1) gene, partial CDS
GCTTTCGTAATAATTTTCTTTATAGTAATACCCATTATGATTGGGGGCTTTGGTAACTGG
CTTATCCCACTAATAATCGGCGCACCAGATATGGCATTCCCACGAATAAACAATATAAGT
TTCTGATTACTTCCGCCCTCCTTTCTACTTCTACTTGCCTCATCTGGAGTAGAAGCGGGA
GTAGGAACAGGATGAACTGTTTACCCACCCCTCGCCGGAAACCTAGCACATGCTGGAGCT
TCTGTAGATTTAGCTATTTTCTCTCTCCACCTCGCCGGAGTATCCTCTATTCTGGGGGCC
ATTAACTTTATTACAACTATTATTAATATAAAACCTCCAGCTATCTCGCAATATCAA
>seq98 [organism=Pseudopimelodus schultzi] [clone=SF041-H18] Cytochrome Oxidase subunit 1 (cox1) gene, partial CDS
GCTTTCGTAATAATTTTCTTTATAGTAATACCCATTATGATTGGGGGCTTTGGTAACTGG
CTTATCCCACTAATAATCGGCGCACCAGATATGGCATTCCCACGAATAAACAATATAAGT
TTCTGATTACTTCCGCCCTCCTTTCTACTTCTACTTGCCTCATCTGGAGTAGAAGCGGGA
GTAGGAACAGGATGAACTGTTTACCCACCCCTCGCCGGAAACCTAGCACATGCTGGAGCT
TCTGTAGATTTAGCTATTTTCTCTCTCCACCTCGCCGGAGTATCCTCTATTCTGGGGGCC
ATTAACTTTATTACAACTATTATTAATATAAAACCTCCAGCTATCTCGCAATATCAA
>seq99 [organism=Pseudopimelodus schultzi] [clone=SF045-H18] Cytochrome Oxidase subunit 1 (cox1) gene, partial CDS
GCTTTCGTAATAATTTTCTTTATAGTAATACCCATTATGATTGGGGGCTTTGGTAACTGG
CTTATCCCACTAATAATCGGCGCACCAGATATGGCATTCCCACGAATAAACAATATAAGT
TTCTGATTACTTCCGCCCTCCTTTCTACTTCTACTTGCCTCATCTGGAGTAGAAGCGGGA
GTAGGAACAGGATGAACTGTTTACCCACCCCTCGCCGGAAACCTAGCACATGCTGGAGCT
TCTGTAGATTTAGCTATTTTCTCTCTCCACCTCGCCGGAGTATCCTCTATTCTGGGGGCC
ATTAACTTTATTACAACTATTATTAATATAAAACCTCCAGCTATCTCGCAATATCAA
>seq100 [organism=Pseudopimelodus schultzi] [clone=SF046-H18] Cytochrome Oxidase subunit 1 (cox1) gene, partial CDS
GCTTTCGTAATAATTTTCTTTATAGTAATACCCATTATGATTGGGGGCTTTGGTAACTGG
CTTATCCCACTAATAATCGGCGCACCAGATATGGCATTCCCACGAATAAACAATATAAGT
TTCTGATTACTTCCGCCCTCCTTTCTACTTCTACTTGCCTCATCTGGAGTAGAAGCGGGA
GTAGGAACAGGATGAACTGTTTACCCACCCCTCGCCGGAAACCTAGCACATGCTGGAGCT
TCTGTAGATTTAGCTATTTTCTCTCTCCACCTCGCCGGAGTATCCTCTATTCTGGGGGCC
ATTAACTTTATTACAACTATTATTAATATAAAACCTCCAGCTATCTCGCAATATCAA
>seq101 [organism=Pseudopimelodus schultzi] [clone=SF072-H18] Cytochrome Oxidase subunit 1 (cox1) gene, partial CDS
GCTTTCgTAATAATTTTCTTTATAGTAATACCCATTATGATTGGGGGCTTTGGTAACTGG
CTTATCCCACTAATAATCGGCGCACCAGATATGGCATTCCCACGAATAAACAATATAAGT
TTCTGATTACTTCCGCCCTCCTTTCTACTTCTACTTGCCTCATCTGGAGTAGAAGCGGGA
GTAGGAACAGGATGAACTGTTTACCCACCCCTCGCCGGAAACCTAGCACATGCTGGAGCT
TCTGTAGATTTAGCTATTTTCTCTCTCCACCTCGCCGGAGTATCCTCTATTCTGGGGGCC
ATTAACTTTATTACAACTATTATTAATATAAAACCTCCAGCTATCTCGCAATATCAA
>seq102 [organism=Pseudopimelodus schultzi] [clone=SA073-H18] Cytochrome Oxidase subunit 1 (cox1) gene, partial CDS
GCTTTCGTAATAATTTTCTTTATAGTAATACCCATTATGATTGGGGGCTTTGGTAACTGG
CTTATCCCACTAATAATCGGCGCACCAGATATGGCATTCCCACGAATAAACAATATAAGT
TTCTGATTACTTCCGCCCTCCTTTCTACTTCTACTTGCCTCATCTGGAGTAGAAGCGGGA
GTAGGAACAGGATGAACTGTTTACCCACCCCTCGCCGGAAACCTAGCACATGCTGGAGCT
TCTGTAGATTTAGCTATTTTCTCTCTCCACCTCGCCGGAGTATCCTCTATTCTGGGGGCC
ATTAACTTTATTACAACTATTATTAATATAAAACCTCCAGCTATCTCGCAATATCAA
>seq103 [organism=Pseudopimelodus schultzi] [clone=BO006-H18] Cytochrome Oxidase subunit 1 (cox1) gene, partial CDS
GCTTTCGTAATAATTTTCTTTATAGTAATACCCATTATGATTGGGGGCTTTGGTAACTGG
CTTATCCCACTAATAATCGGCGCACCAGATATGGCATTCCCACGAATAAACAATATAAGT
TTCTGATTACTTCCGCCCTCCTTTCTACTTCTACTTGCCTCATCTGGAGTAGAAGCGGGA
GTAGGAACAGGATGAACTGTTTACCCACCCCTCGCCGGAAACCTAGCACATGCTGGAGCT
TCTGTAGATTTAGCTATTTTCTCTCTCCACCTCGCCGGAGTATCCTCTATTCTGGGGGCC
ATTAACTTTATTACAACTATTATTAATATAAAACCTCCAGCTATCTCGCAATATCAA
>seq104 [organism=Pseudopimelodus schultzi] [clone=BO008-H18] Cytochrome Oxidase subunit 1 (cox1) gene, partial CDS
GCTTTCGTAATAATTTTCTTTATAGTAATACCCATTATGATTGGGGGCTTTGGTAACTGG
CTTATCCCACTAATAATCGGCGCACCAGATATGGCATTCCCACGAATAAACAATATAAGT
TTCTGATTACTTCCGCCCTCCTTTCTACTTCTACTTGCCTCATCTGGAGTAGAAGCGGGA
GTAGGAACAGGATGAACTGTTTACCCACCCCTCGCCGGAAACCTAGCACATGCTGGAGCT
TCTGTAGATTTAGCTATTTTCTCTCTCCACCTCGCCGGAGTATCCTCTATTCTGGGGGCC
ATTAACTTTATTACAACTATTATTAATATAAAACCTCCAGCTATCTCGCAATATCAA
>seq105 [organism=Pseudopimelodus schultzi] [clone=BO012-H18] Cytochrome Oxidase subunit 1 (cox1) gene, partial CDS
GCTTTCGTAATAATTTTCTTTATAGTAATACCCATTATGATTGGGGGCTTTGGTAACTGG
CTTATCCCACTAATAATCGGCGCACCAGATATGGCATTCCCACGAATAAACAATATAAGT
TTCTGATTACTTCCGCCCTCCTTTCTACTTCTACTTGCCTCATCTGGAGTAGAAGCGGGA
GTAGGAACAGGATGAACTGTTTACCCACCCCTCGCCGGAAACCTAGCACATGCTGGAGCT
TCTGTAGATTTAGCTATTTTCTCTCTCCACCTCGCCGGAGTATCCTCTATTCTGGGGGCC
ATTAACTTTATTACAACTATTATTAATATAAAACCTCCAGCTATCTCGCAATATCAA
>seq106 [organism=Pseudopimelodus schultzi] [clone=JN037-H18] Cytochrome Oxidase subunit 1 (cox1) gene, partial CDS
GCTTTCGTAATAATTTTCTTTATAGTAATACCCATTATGATTGGGGGCTTTGGTAACTGG
CTTATCCCACTAATAATCGGCGCACCAGATATGGCATTCCCACGAATAAACAATATAAGT
TTCTGATTACTTCCGCCCTCCTTTCTACTTCTACTTGCCTCATCTGGAGTAGAAGCGGGA
GTAGGAACAGGATGAACTGTTTACCCACCCCTCGCCGGAAACCTAGCACATGCTGGAGCT
TCTGTAGATTTAGCTATTTTCTCTCTCCACCTCGCCGGAGTATCCTCTATTCTGGGGGCC
ATTAACTTTATTACAACTATTATTAATATAAAACCTCCAGCTATCTCGCAATATCAA
>seq107 [organism=Pseudopimelodus schultzi] [clone=NC028-H18] Cytochrome Oxidase subunit 1 (cox1) gene, partial CDS
GCTTTCGTAATAATTTTCTTTATAGTAATACCCATTATGATTGGGGGCTTTGGTAACTGG
CTTATCCCACTAATAATCGGCGCACCAGATATGGCATTCCCACGAATAAACAATATAAGT
TTCTGATTACTTCCGCCCTCCTTTCTACTTCTACTTGCCTCATCTGGAGTAGAAGCGGGA
GTAGGAACAGGATGAACTGTTTACCCACCCCTCGCCGGAAACCTAGCACATGCTGGAGCT
TCTGTAGATTTAGCTATTTTCTCTCTCCACCTCGCCGGAGTATCCTCTATTCTGGGGGCC
ATTAACTTTATTACAACTATTATTAATATAAAACCTCCAGCTATCTCGCAATATCAA
>seq108 [organism=Pseudopimelodus schultzi] [clone=BO097-H18] Cytochrome Oxidase subunit 1 (cox1) gene, partial CDS
GCTTTCGTAATAATTTTCTTTATAGTAATACCCATTATGATTGGGGGCTTTGGTAACTGG
CTTATCCCACTAATAATCGGCGCACCAGATATGGCATTCCCACGAATAAACAATATAAGT
TTCTGATTACTTCCGCCCTCCTTTCTACTTCTACTTGCCTCATCTGGAGTAGAAGCGGGA
GTAGGAACAGGATGAACTGTTTACCCACCCCTCGCCGGAAACCTAGCACATGCTGGAGCT
TCTGTAGATTTAGCTATTTTCTCTCTCCACCTCGCCGGAGTATCCTCTATTCTGGGGGCC
ATTAACTTTATTACAACTATTATTAATATAAAACCTCCAGCTATCTCGCAATATCAA
>seq109 [organism=Pseudopimelodus schultzi] [clone=HN155-H18] Cytochrome Oxidase subunit 1 (cox1) gene, partial CDS
GCTTTCGTAATAATTTTCTTTATAGTAATACCCATTATGATTGGGGGCTTTGGTAACTGG
CTTATCCCACTAATAATCGGCGCACCAGATATGGCATTCCCACGAATAAACAATATAAGT
TTCTGATTACTTCCGCCCTCCTTTCTACTTCTACTTGCCTCATCTGGAGTAGAAGCGGGA
GTAGGAACAGGATGAACTGTTTACCCACCCCTCGCCGGAAACCTAGCACATGCTGGAGCT
TCTGTAGATTTAGCTATTTTCTCTCTCCACCTCGCCGGAGTATCCTCTATTCTGGGGGCC
ATTAACTTTATTACAACTATTATTAATATAAAACCTCCAGCTATCTCGCAATATCAA
>seq110 [organism=Pseudopimelodus schultzi] [clone=SF042-H20] Cytochrome Oxidase subunit 1 (cox1) gene, partial CDS
GCTTTCGTAATAATTTTCTTTATAGTAATACCCATTATGATTGGGGGCTTTGGTAACTGG
CTTATCCCACTAATAATCGGCGCACCAGATATGGCATTCCCACGAATAAACAATATAAGT
TTCTGATTACTTCCACCCTCCTTTCTACTTCTACTTGCCTCATCTGGAGTAGAAGCGGGA
GTAGGAACAGGATGAACTGTTTACCCACCCCTCGCCGGAAACCTAGCACATGCTGGAGCT
TCTGTAGATTTAGCTATTTTTTCTCTCCACCTCGCCGGAGTATCCTCTATTCTGGGGGCC
ATTAACTTTATTACAACTATTATTAATATAAAACCTCCAGCTATCTCGCAATATCAA
>seq111 [organism=Pseudopimelodus schultzi] [clone=BO117-H17] Cytochrome Oxidase subunit 1 (cox1) gene, partial CDS
GCTTTCGTAATAATTTTCTTTATAGTAATACCCATTATGATTGGGGGCTTTGGTAACTGG
CTTATCCCACTAATAATCGGCGCACCAGATATGGCATTCCCACGAATAAACAATATAAGT
TTCTGATTACTTCCGCCCTCCTTTCTACTTCTACTTGCCTCATCTGGAGTAGAAGCGGGA
GTAGGAACAGGATGAACTGTTTACCCACCCCTCGCCGGAAACCTAGCACATGCTGGAGCT
TCTGTAGATTTAGCTATTTTTTCTCTCCACCTCGCCGGAGTATCCTCTATTCTGGGGGCC
ATTAACTTTATTACAACTATTATTAATATAAAACCTCCAGCTATCTCGCAATATCAA
>seq112 [organism=Pseudopimelodus schultzi] [clone=BO118-H17] Cytochrome Oxidase subunit 1 (cox1) gene, partial CDS
GCTTTCGTAATAATTTTCTTTATAGTAATACCCATTATGATTGGGGGCTTTGGTAACTGG
CTTATCCCACTAATAATCGGCGCACCAGATATGGCATTCCCACGAATAAACAATATAAGT
TTCTGATTACTTCCGCCCTCCTTTCTACTTCTACTTGCCTCATCTGGAGTAGAAGCGGGA
GTAGGAACAGGATGAACTGTTTACCCACCCCTCGCCGGAAACCTAGCACATGCTGGAGCT
TCTGTAGATTTAGCTATTTTTTCTCTCCACCTCGCCGGAGTATCCTCTATTCTGGGGGCC
ATTAACTTTATTACAACTATTATTAATATAAAACCTCCAGCTATCTCGCAATATCAA
>seq113 [organism=Pseudopimelodus schultzi] [clone=BO129-H17] Cytochrome Oxidase subunit 1 (cox1) gene, partial CDS
GCTTTCGTAATAATTTTCTTTATAGTAATACCCATTATGATTGGGGGCTTTGGTAACTGG
CTTATCCCACTAATAATCGGCGCACCAGATATGGCATTCCCACGAATAAACAATATAAGT
TTCTGATTACTTCCGCCCTCCTTTCTACTTCTACTTGCCTCATCTGGAGTAGAAGCGGGA
GTAGGAACAGGATGAACTGTTTACCCACCCCTCGCCGGAAACCTAGCACATGCTGGAGCT
TCTGTAGATTTAGCTATTTTTTCTCTCCACCTCGCCGGAGTATCCTCTATTCTGGGGGCC
ATTAACTTTATTACAACTATTATTAATATAAAACCTCCAGCTATCTCGCAATATCAA
>seq114 [organism=Pseudopimelodus schultzi] [clone=HN193-H17] Cytochrome Oxidase subunit 1 (cox1) gene, partial CDS
GCTTTCGTAATAATTTTCTTTATAGTAATACCCATTATGATTGGGGGCTTTGGTAACTGG
CTTATCCCACTAATAATCGGCGCACCAGATATGGCATTCCCACGAATAAACAATATAAGT
TTCTGATTACTTCCGCCCTCCTTTCTACTTCTACTTGCCTCATCTGGAGTAGAAGCGGGA
GTAGGAACAGGATGAACTGTTTACCCACCCCTCGCCGGAAACCTAGCACATGCTGGAGCT
TCTGTAGATTTAGCTATTTTTTCTCTCCACCTCGCCGGAGTATCCTCTATTCTGGGGGCC
ATTAACTTTATTACAACTATTATTAATATAAAACCTCCAGCTATCTCGCAATATCAA
>seq115 [organism=Pseudopimelodus schultzi] [clone=BO133-H17] Cytochrome Oxidase subunit 1 (cox1) gene, partial CDS
GCTTTCGTAATAATTTTCTTTATAGTAATACCCATTATGATTGGGGGCTTTGGTAACTGG
CTTATCCCACTAATAATCGGCGCACCAGATATGGCATTCCCACGAATAAACAATATAAGT
TTCTGATTACTTCCGCCCTCCTTTCTACTTCTACTTGCCTCATCTGGAGTAGAAGCGGGA
GTAGGAACAGGATGAACTGTTTACCCACCCCTCGCCGGAAACCTAGCACATGCTGGAGCT
TCTGTAGATTTAGCTATTTTTTCTCTCCACCTCGCCGGAGTATCCTCTATTCTGGGGGCC
ATTAACTTTATTACAACTATTATTAATATAAAACCTCCAGCTATCTCGCAATATCAA
>seq116 [organism=Pseudopimelodus schultzi] [clone=BO128-H17] Cytochrome Oxidase subunit 1 (cox1) gene, partial CDS
GCTTTCGTAATAATTTTCTTTATAGTAATACCCATTATGATTGGGGGCTTTGGTAACTGG
CTTATCCCACTAATAATCGGCGCACCAGATATGGCATTCCCACGAATAAACAATATAAGT
TTCTGATTACTTCCGCCCTCCTTTCTACTTCTACTTGCCTCATCTGGAGTAGAAGCGGGA
GTAGGAACAGGATGAACTGTTTACCCACCCCTCGCCGGAAACCTAGCACATGCTGGAGCT
TCTGTAGATTTAGCTATTTTTTCTCTCCACCTCGCCGGAGTATCCTCTATTCTGGGGGCC
ATTAACTTTATTACAACTATTATTAATATAAAACCTCCAGCTATCTCGCAATATCAA
>seq117 [organism=Pseudopimelodus schultzi] [clone=BO200-H17] Cytochrome Oxidase subunit 1 (cox1) gene, partial CDS
GCTTTCGTAATAATTTTCTTTATAGTAATACCCATTATGATTGGGGGCTTTGGTAACTGG
CTTATCCCACTAATAATCGGCGCACCAGATATGGCATTCCCACGAATAAACAATATAAGT
TTCTGATTACTTCCGCCCTCCTTTCTACTTCTACTTGCCTCATCTGGAGTAGAAGCGGGA
GTAGGAACAGGATGAACTGTTTACCCACCCCTCGCCGGAAACCTAGCACATGCTGGAGCT
TCTGTAGATTTAGCTATTTTTTCTCTCCACCTCGCCGGAGTATCCTCTATTCTGGGGGCC
ATTAACTTTATTACAACTATTATTAATATAAAACCTCCAGCTATCTCGCAATATCAA
>seq118 [organism=Pseudopimelodus schultzi] [clone=BO202-H17] Cytochrome Oxidase subunit 1 (cox1) gene, partial CDS
GCTTTCGTAATAATTTTCTTTATAGTAATACCCATTATGATTGGGGGCTTTGGTAACTGG
CTTATCCCACTAATAATCGGCGCACCAGATATGGCATTCCCACGAATAAACAATATAAGT
TTCTGATTACTTCCGCCCTCCTTTCTACTTCTACTTGCCTCATCTGGAGTAGAAGCGGGA
GTAGGAACAGGATGAACTGTTTACCCACCCCTCGCCGGAAACCTAGCACATGCTGGAGCT
TCTGTAGATTTAGCTATTTTTTCTCTCCACCTCGCCGGAGTATCCTCTATTCTGGGGGCC
ATTAACTTTATTACAACTATTATTAATATAAAACCTCCAGCTATCTCGCAATATCAA
>seq119 [organism=Pseudopimelodus schultzi] [clone=BO206-H17] Cytochrome Oxidase subunit 1 (cox1) gene, partial CDS
GCTTTCGTAATAATTTTCTTTATAGTAATACCCATTATGATTGGGGGCTTTGGTAACTGG
CTTATCCCACTAATAATCGGCGCACCAGATATGGCATTCCCACGAATAAACAATATAAGT
TTCTGATTACTTCCGCCCTCCTTTCTACTTCTACTTGCCTCATCTGGAGTAGAAGCGGGA
GTAGGAACAGGATGAACTGTTTACCCACCCCTCGCCGGAAACCTAGCACATGCTGGAGCT
TCTGTAGATTTAGCTATTTTTTCTCTCCACCTCGCCGGAGTATCCTCTATTCTGGGGGCC
ATTAACTTTATTACAACTATTATTAATATAAAACCTCCAGCTATCTCGCAATATCAA
>seq120 [organism=Pseudopimelodus schultzi] [clone=BO207-H17] Cytochrome Oxidase subunit 1 (cox1) gene, partial CDS
GCTTTCGTAATAATTTTCTTTATAGTAATACCCATTATGATTGGGGGCTTTGGTAACTGG
CTTATCCCACTAATAATCGGCGCACCAGATATGGCATTCCCACGAATAAACAATATAAGT
TTCTGATTACTTCCGCCCTCCTTTCTACTTCTACTTGCCTCATCTGGAGTAGAAGCGGGA
GTAGGAACAGGATGAACTGTTTACCCACCCCTCGCCGGAAACCTAGCACATGCTGGAGCT
TCTGTAGATTTAGCTATTTTTTCTCTCCACCTCGCCGGAGTATCCTCTATTCTGGGGGCC
ATTAACTTTATTACAACTATTATTAATATAAAACCTCCAGCTATCTCGCAATATCAA
>seq121 [organism=Pseudopimelodus schultzi] [clone=BO209-H17] Cytochrome Oxidase subunit 1 (cox1) gene, partial CDS
GCTTTCGTAATAATTTTCTTTATAGTAATACCCATTATGATTGGGGGCTTTGGTAACTGG
CTTATCCCACTAATAATCGGCGCACCAGATATGGCATTCCCACGAATAAACAATATAAGT
TTCTGATTACTTCCGCCCTCCTTTCTACTTCTACTTGCCTCATCTGGAGTAGAAGCGGGA
GTAGGAACAGGATGAACTGTTTACCCACCCCTCGCCGGAAACCTAGCACATGCTGGAGCT
TCTGTAGATTTAGCTATTTTTTCTCTCCACCTCGCCGGAGTATCCTCTATTCTGGGGGCC
ATTAACTTTATTACAACTATTATTAATATAAAACCTCCAGCTATCTCGCAATATCAA
>seq122 [organism=Pseudopimelodus schultzi] [clone=BO210-H17] Cytochrome Oxidase subunit 1 (cox1) gene, partial CDS
GCTTTCGTAATAATTTTCTTTATAGTAATACCCATTATGATTGGGGGCTTTGGTAACTGG
CTTATCCCACTAATAATCGGCGCACCAGATATGGCATTCCCACGAATAAACAATATAAGT
TTCTGATTACTTCCGCCCTCCTTTCTACTTCTACTTGCCTCATCTGGAGTAGAAGCGGGA
GTAGGAACAGGATGAACTGTTTACCCACCCCTCGCCGGAAACCTAGCACATGCTGGAGCT
TCTGTAGATTTAGCTATTTTTTCTCTCCACCTCGCCGGAGTATCCTCTATTCTGGGGGCC
ATTAACTTTATTACAACTATTATTAATATAAAACCTCCAGCTATCTCGCAATATCAA
>seq123 [organism=Pseudopimelodus schultzi] [clone=BO211-H17] Cytochrome Oxidase subunit 1 (cox1) gene, partial CDS
GCTTTCGTAATAATTTTCTTTATAGTAATACCCATTATGATTGGGGGCTTTGGTAACTGG
CTTATCCCACTAATAATCGGCGCACCAGATATGGCATTCCCACGAATAAACAATATAAGT
TTCTGATTACTTCCGCCCTCCTTTCTACTTCTACTTGCCTCATCTGGAGTAGAAGCGGGA
GTAGGAACAGGATGAACTGTTTACCCACCCCTCGCCGGAAACCTAGCACATGCTGGAGCT
TCTGTAGATTTAGCTATTTTTTCTCTCCACCTCGCCGGAGTATCCTCTATTCTGGGGGCC
ATTAACTTTATTACAACTATTATTAATATAAAACCTCCAGCTATCTCGCAATATCAA
>seq124 [organism=Pseudopimelodus schultzi] [clone=BO213-H17] Cytochrome Oxidase subunit 1 (cox1) gene, partial CDS
GCTTTCGTAATAATTTTCTTTATAGTAATACCCATTATGATTGGGGGCTTTGGTAACTGG
CTTATCCCACTAATAATCGGCGCACCAGATATGGCATTCCCACGAATAAACAATATAAGT
TTCTGATTACTTCCGCCCTCCTTTCTACTTCTACTTGCCTCATCTGGAGTAGAAGCGGGA
GTAGGAACAGGATGAACTGTTTACCCACCCCTCGCCGGAAACCTAGCACATGCTGGAGCT
TCTGTAGATTTAGCTATTTTTTCTCTCCACCTCGCCGGAGTATCCTCTATTCTGGGGGCC
ATTAACTTTATTACAACTATTATTAATATAAAACCTCCAGCTATCTCGCAATATCAA
>seq125 [organism=Pseudopimelodus schultzi] [clone=BO214-H17] Cytochrome Oxidase subunit 1 (cox1) gene, partial CDS
GCTTTCGTAATAATTTTCTTTATAGTAATACCCATTATGATTGGGGGCTTTGGTAACTGG
CTTATCCCACTAATAATCGGCGCACCAGATATGGCATTCCCACGAATAAACAATATAAGT
TTCTGATTACTTCCGCCCTCCTTTCTACTTCTACTTGCCTCATCTGGAGTAGAAGCGGGA
GTAGGAACAGGATGAACTGTTTACCCACCCCTCGCCGGAAACCTAGCACATGCTGGAGCT
TCTGTAGATTTAGCTATTTTTTCTCTCCACCTCGCCGGAGTATCCTCTATTCTGGGGGCC
ATTAACTTTATTACAACTATTATTAATATAAAACCTCCAGCTATCTCGCAATATCAA
>seq126 [organism=Pseudopimelodus schultzi] [clone=SF004-H17] Cytochrome Oxidase subunit 1 (cox1) gene, partial CDS
GCTTTCGTAATAATTTTCTTTATAGTAATACCCATTATGATTGGGGGCTTTGGTAACTGG
CTTATCCCACTAATAATCGGCGCACCAGATATGGCATTCCCACGAATAAACAATATAAGT
TTCTGATTACTTCCGCCCTCCTTTCTACTTCTACTTGCCTCATCTGGAGTAGAAGCGGGA
GTAGGAACAGGATGAACTGTTTACCCACCCCTCGCCGGAAACCTAGCACATGCTGGAGCT
TCTGTAGATTTAGCTATTTTTTCTCTCCACCTCGCCGGAGTATCCTCTATTCTGGGGGCC
ATTAACTTTATTACAACTATTATTAATATAAAACCTCCAGCTATCTCGCAATATCAA
>seq127 [organism=Pseudopimelodus schultzi] [clone=SF050-H17] Cytochrome Oxidase subunit 1 (cox1) gene, partial CDS
GCTTTCGTAATAATTTTCTTTATAGTAATACCCATTATGATTGGGGGCTTTGGTAACTGG
CTTATCCCACTAATAATCGGCGCACCAGATATGGCATTCCCACGAATAAACAATATAAGT
TTCTGATTACTTCCGCCCTCCTTTCTACTTCTACTTGCCTCATCTGGAGTAGAAGCGGGA
GTAGGAACAGGATGAACTGTTTACCCACCCCTCGCCGGAAACCTAGCACATGCTGGAGCT
TCTGTAGATTTAGCTATTTTTTCTCTCCACCTCGCCGGAGTATCCTCTATTCTGGGGGCC
ATTAACTTTATTACAACTATTATTAATATAAAACCTCCAGCTATCTCGCAATATCAA
>seq128 [organism=Pseudopimelodus schultzi] [clone=SF031-H17] Cytochrome Oxidase subunit 1 (cox1) gene, partial CDS
GCTTTCGTAATAATTTTCTTTATAGTAATACCCATTATGATTGGGGGCTTTGGTAACTGG
CTTATCCCACTAATAATCGGCGCACCAGATATGGCATTCCCACGAATAAACAATATAAGT
TTCTGATTACTTCCGCCCTCCTTTCTACTTCTACTTGCCTCATCTGGAGTAGAAGCGGGA
GTAGGAACAGGATGAACTGTTTACCCACCCCTCGCCGGAAACCTAGCACATGCTGGAGCT
TCTGTAGATTTAGCTATTTTTTCTCTCCACCTCGCCGGAGTATCCTCTATTCTGGGGGCC
ATTAACTTTATTACAACTATTATTAATATAAAACCTCCAGCTATCTCGCAATATCAA
>seq129 [organism=Pseudopimelodus schultzi] [clone=SF078-H17] Cytochrome Oxidase subunit 1 (cox1) gene, partial CDS
GCTTTCGTAATAATTTTCTTTATAGTAATACCCATTATGATTGGGGGCTTTGGTAACTGG
CTTATCCCACTAATAATCGGCGCACCAGATATGGCATTCCCACGAATAAACAATATAAGT
TTCTGATTACTTCCGCCCTCCTTTCTACTTCTACTTGCCTCATCTGGAGTAGAAGCGGGA
GTAGGAACAGGATGAACTGTTTACCCACCCCTCGCCGGAAACCTAGCACATGCTGGAGCT
TCTGTAGATTTAGCTATTTTTTCTCTCCACCTCGCCGGAGTATCCTCTATTCTGGGGGCC
ATTAACTTTATTACAACTATTATTAATATAAAACCTCCAGCTATCTCGCAATATCAA
>seq130 [organism=Pseudopimelodus schultzi] [clone=SF010-H17] Cytochrome Oxidase subunit 1 (cox1) gene, partial CDS
GCTTTCGTAATAATTTTCTTTATAGTAATACCCATTATGATTGGGGGCTTTGGTAACTGG
CTTATCCCACTAATAATCGGCGCACCAGATATGGCATTCCCACGAATAAACAATATAAGT
TTCTGATTACTTCCGCCCTCCTTTCTACTTCTACTTGCCTCATCTGGAGTAGAAGCGGGA
GTAGGAACAGGATGAACTGTTTACCCACCCCTCGCCGGAAACCTAGCACATGCTGGAGCT
TCTGTAGATTTAGCTATTTTTTCTCTCCACCTCGCCGGAGTATCCTCTATTCTGGGGGCC
ATTAACTTTATTACAACTATTATTAATATAAAACCTCCAGCTATCTCGCAATATCAA
>seq131 [organism=Pseudopimelodus schultzi] [clone=SF011-H17] Cytochrome Oxidase subunit 1 (cox1) gene, partial CDS
GCTTTCGTAATAATTTTCTTTATAGTAATACCCATTATGATTGGGGGCTTTGGTAACTGG
CTTATCCCACTAATAATCGGCGCACCAGATATGGCATTCCCACGAATAAACAATATAAGT
TTCTGATTACTTCCGCCCTCCTTTCTACTTCTACTTGCCTCATCTGGAGTAGAAGCGGGA
GTAGGAACAGGATGAACTGTTTACCCACCCCTCGCCGGAAACCTAGCACATGCTGGAGCT
TCTGTAGATTTAGCTATTTTTTCTCTCCACCTCGCCGGAGTATCCTCTATTCTGGGGGCC
ATTAACTTTATTACAACTATTATTAATATAAAACCTCCAGCTATCTCGCAATATCAA
>seq132 [organism=Pseudopimelodus schultzi] [clone=SF051-H17] Cytochrome Oxidase subunit 1 (cox1) gene, partial CDS
GCTTTCGTAATAATTTTCTTTATAGTAATACCCATTATGATTGGGGGCTTTGGTAACTGG
CTTATCCCACTAATAATCGGCGCACCAGATATGGCATTCCCACGAATAAACAATATAAGT
TTCTGATTACTTCCGCCCTCCTTTCTACTTCTACTTGCCTCATCTGGAGTAGAAGCGGGA
GTAGGAACAGGATGAACTGTTTACCCACCCCTCGCCGGAAACCTAGCACATGCTGGAGCT
TCTGTAGATTTAGCTATTTTTTCTCTCCACCTCGCCGGAGTATCCTCTATTCTGGGGGCC
ATTAACTTTATTACAACTATTATTAATATAAAACCTCCAGCTATCTCGCAATATCAA
>seq133 [organism=Pseudopimelodus schultzi] [clone=SF052-H17] Cytochrome Oxidase subunit 1 (cox1) gene, partial CDS
GCTTTCGTAATAATTTTCTTTATAGTAATACCCATTATGATTGGGGGCTTTGGTAACTGG
CTTATCCCACTAATAATCGGCGCACCAGATATGGCATTCCCACGAATAAACAATATAAGT
TTCTGATTACTTCCGCCCTCCTTTCTACTTCTACTTGCCTCATCTGGAGTAGAAGCGGGA
GTAGGAACAGGATGAACTGTTTACCCACCCCTCGCCGGAAACCTAGCACATGCTGGAGCT
TCTGTAGATTTAGCTATTTTTTCTCTCCACCTCGCCGGAGTATCCTCTATTCTGGGGGCC
ATTAACTTTATTACAACTATTATTAATATAAAACCTCCAGCTATCTCGCAATATCAA
>seq134 [organism=Pseudopimelodus schultzi] [clone=SF062-H17] Cytochrome Oxidase subunit 1 (cox1) gene, partial CDS
GCTTTCGTAATAATTTTCTTTATAGTAATACCCATTATGATTGGGGGCTTTGGTAACTGG
CTTATCCCACTAATAATCGGCGCACCAGATATGGCATTCCCACGAATAAACAATATAAGT
TTCTGATTACTTCCGCCCTCCTTTCTACTTCTACTTGCCTCATCTGGAGTAGAAGCGGGA
GTAGGAACAGGATGAACTGTTTACCCACCCCTCGCCGGAAACCTAGCACATGCTGGAGCT
TCTGTAGATTTAGCTATTTTTTCTCTCCACCTCGCCGGAGTATCCTCTATTCTGGGGGCC
ATTAACTTTATTACAACTATTATTAATATAAAACCTCCAGCTATCTCGCAATATCAA
>seq135 [organism=Pseudopimelodus schultzi] [clone=SF049-H17] Cytochrome Oxidase subunit 1 (cox1) gene, partial CDS
GCTTTCGTAATAATTTTCTTTATAGTAATACCCATTATGATTGGGGGCTTTGGTAACTGG
CTTATCCCACTAATAATCGGCGCACCAGATATGGCATTCCCACGAATAAACAATATAAGT
TTCTGATTACTTCCGCCCTCCTTTCTACTTCTACTTGCCTCATCTGGAGTAGAAGCGGGA
GTAGGAACAGGATGAACTGTTTACCCACCCCTCGCCGGAAACCTAGCACATGCTGGAGCT
TCTGTAGATTTAGCTATTTTTTCTCTCCACCTCGCCGGAGTATCCTCTATTCTGGGGGCC
ATTAACTTTATTACAACTATTATTAATATAAAACCTCCAGCTATCTCGCAATATCAA
>seq136 [organism=Pseudopimelodus schultzi] [clone=SF044-H17] Cytochrome Oxidase subunit 1 (cox1) gene, partial CDS
GCTTTCGTAATAATTTTCTTTATAGTAATACCCATTATGATTGGGGGCTTTGGTAACTGG
CTTATCCCACTAATAATCGGCGCACCAGATATGGCATTCCCACGAATAAACAATATAAGT
TTCTGATTACTTCCGCCCTCCTTTCTACTTCTACTTGCCTCATCTGGAGTAGAAGCGGGA
GTAGGAACAGGATGAACTGTTTACCCACCCCTCGCCGGAAACCTAGCACATGCTGGAGCT
TCTGTAGATTTAGCTATTTTTTCTCTCCACCTCGCCGGAGTATCCTCTATTCTGGGGGCC
ATTAACTTTATTACAACTATTATTAATATAAAACCTCCAGCTATCTCGCAATATCAA
>seq137 [organism=Pseudopimelodus schultzi] [clone=AC123-H17] Cytochrome Oxidase subunit 1 (cox1) gene, partial CDS
GCTTTCGTAATAATTTTCTTTATAGTAATACCCATTATGATTGGGGGCTTTGGTAACTGG
CTTATCCCACTAATAATCGGCGCACCAGATATGGCATTCCCACGAATAAACAATATAAGT
TTCTGATTACTTCCGCCCTCCTTTCTACTTCTACTTGCCTCATCTGGAGTAGAAGCGGGA
GTAGGAACAGGATGAACTGTTTACCCACCCCTCGCCGGAAACCTAGCACATGCTGGAGCT
TCTGTAGATTTAGCTATTTTTTCTCTCCACCTCGCCGGAGTATCCTCTATTCTGGGGGCC
ATTAACTTTATTACAACTATTATTAATATAAAACCTCCAGCTATCTCGCAATATCAA
>seq138 [organism=Pseudopimelodus schultzi] [clone=BO119-H17] Cytochrome Oxidase subunit 1 (cox1) gene, partial CDS
GCTTTCGTAATAATTTTCTTTATAGTAATACCCATTATGATTGGGGGCTTTGGTAACTGG
CTTATCCCACTAATAATCGGCGCACCAGATATGGCATTCCCACGAATAAACAATATAAGT
TTCTGATTACTTCCGCCCTCCTTTCTACTTCTACTTGCCTCATCTGGAGTAGAAGCGGGA
GTAGGAACAGGATGAACTGTTTACCCACCCCTCGCCGGAAACCTAGCACATGCTGGAGCT
TCTGTAGATTTAGCTATTTTTTCTCTCCACCTCGCCGGAGTATCCTCTATTCTGGGGGCC
ATTAACTTTATTACAACTATTATTAATATAAAACCTCCAGCTATCTCGCAATATCAA
>seq139 [organism=Pseudopimelodus schultzi] [clone=PU074-H17] Cytochrome Oxidase subunit 1 (cox1) gene, partial CDS
GCTTTCGTAATAATTTTCTTTATAGTAATACCCATTATGATTGGGGGCTTTGGTAACTGG
CTTATCCCACTAATAATCGGCGCACCAGATATGGCATTCCCACGAATAAACAATATAAGT
TTCTGATTACTTCCGCCCTCCTTTCTACTTCTACTTGCCTCATCTGGAGTAGAAGCGGGA
GTAGGAACAGGATGAACTGTTTACCCACCCCTCGCCGGAAACCTAGCACATGCTGGAGCT
TCTGTAGATTTAGCTATTTTTTCTCTCCACCTCGCCGGAGTATCCTCTATTCTGGGGGCC
ATTAACTTTATTACAACTATTATTAATATAAAACCTCCAGCTATCTCGCAATATCAA
>seq140 [organism=Pseudopimelodus schultzi] [clone=GN122-H17] Cytochrome Oxidase subunit 1 (cox1) gene, partial CDS
GCTTTCGTAATAATTTTCTTTATAGTAATACCCATTATGATTGGGGGCTTTGGTAACTGG
CTTATCCCACTAATAATCGGCGCACCAGATATGGCATTCCCACGAATAAACAATATAAGT
TTCTGATTACTTCCGCCCTCCTTTCTACTTCTACTTGCCTCATCTGGAGTAGAAGCGGGA
GTAGGAACAGGATGAACTGTTTACCCACCCCTCGCCGGAAACCTAGCACATGCTGGAGCT
TCTGTAGATTTAGCTATTTTTTCTCTCCACCTCGCCGGAGTATCCTCTATTCTGGGGGCC
ATTAACTTTATTACAACTATTATTAATATAAAACCTCCAGCTATCTCGCAATATCAA
>seq141 [organism=Pseudopimelodus schultzi] [clone=BO005-H17] Cytochrome Oxidase subunit 1 (cox1) gene, partial CDS
GCTTTCGTAATAATTTTCTTTATAGTAATACCCATTATGATTGGGGGCTTTGGTAACTGG
CTTATCCCACTAATAATCGGCGCACCAGATATGGCATTCCCACGAATAAACAATATAAGT
TTCTGATTACTTCCGCCCTCCTTTCTACTTCTACTTGCCTCATCTGGAGTAGAAGCGGGA
GTAGGAACAGGATGAACTGTTTACCCACCCCTCGCCGGAAACCTAGCACATGCTGGAGCT
TCTGTAGATTTAGCTATTTTTTCTCTCCACCTCGCCGGAGTATCCTCTATTCTGGGGGCC
ATTAACTTTATTACAACTATTATTAATATAAAACCTCCAGCTATCTCGCAATATCAA
>seq142 [organism=Pseudopimelodus schultzi] [clone=BO141-H17] Cytochrome Oxidase subunit 1 (cox1) gene, partial CDS
GCTTTCGTAATAATTTTCTTTATAGTAATACCCATTATGATTGGGGGCTTTGGTAACTGG
CTTATCCCACTAATAATCGGCGCACCAGATATGGCATTCCCACGAATAAACAATATAAGT
TTCTGATTACTTCCGCCCTCCTTTCTACTTCTACTTGCCTCATCTGGAGTAGAAGCGGGA
GTAGGAACAGGATGAACTGTTTACCCACCCCTCGCCGGAAACCTAGCACATGCTGGAGCT
TCTGTAGATTTAGCTATTTTTTCTCTCCACCTCGCCGGAGTATCCTCTATTCTGGGGGCC
ATTAACTTTATTACAACTATTATTAATATAAAACCTCCAGCTATCTCGCAATATCAA
>seq143 [organism=Pseudopimelodus schultzi] [clone=BO014-H17] Cytochrome Oxidase subunit 1 (cox1) gene, partial CDS
GCTTTCGTAATAATTTTCTTTATAGTAATACCCATTATGATTGGGGGCTTTGGTAACTGG
CTTATCCCACTAATAATCGGCGCACCAGATATGGCATTCCCACGAATAAACAATATAAGT
TTCTGATTACTTCCGCCCTCCTTTCTACTTCTACTTGCCTCATCTGGAGTAGAAGCGGGA
GTAGGAACAGGATGAACTGTTTACCCACCCCTCGCCGGAAACCTAGCACATGCTGGAGCT
TCTGTAGATTTAGCTATTTTTTCTCTCCACCTCGCCGGAGTATCCTCTATTCTGGGGGCC
ATTAACTTTATTACAACTATTATTAATATAAAACCTCCAGCTATCTCGCAATATCAA
>seq144 [organism=Pseudopimelodus schultzi] [clone=BO015-H17] Cytochrome Oxidase subunit 1 (cox1) gene, partial CDS
GCTTTCGTAATAATTTTCTTTATAGTAATACCCATTATGATTGGGGGCTTTGGTAACTGG
CTTATCCCACTAATAATCGGCGCACCAGATATGGCATTCCCACGAATAAACAATATAAGT
TTCTGATTACTTCCGCCCTCCTTTCTACTTCTACTTGCCTCATCTGGAGTAGAAGCGGGA
GTAGGAACAGGATGAACTGTTTACCCACCCCTCGCCGGAAACCTAGCACATGCTGGAGCT
TCTGTAGATTTAGCTATTTTTTCTCTCCACCTCGCCGGAGTATCCTCTATTCTGGGGGCC
ATTAACTTTATTACAACTATTATTAATATAAAACCTCCAGCTATCTCGCAATATCAA
>seq145 [organism=Pseudopimelodus schultzi] [clone=BO016-H17] Cytochrome Oxidase subunit 1 (cox1) gene, partial CDS
GCTTTCGTAATAATTTTCTTTATAGTAATACCCATTATGATTGGGGGCTTTGGTAACTGG
CTTATCCCACTAATAATCGGCGCACCAGATATGGCATTCCCACGAATAAACAATATAAGT
TTCTGATTACTTCCGCCCTCCTTTCTACTTCTACTTGCCTCATCTGGAGTAGAAGCGGGA
GTAGGAACAGGATGAACTGTTTACCCACCCCTCGCCGGAAACCTAGCACATGCTGGAGCT
TCTGTAGATTTAGCTATTTTTTCTCTCCACCTCGCCGGAGTATCCTCTATTCTGGGGGCC
ATTAACTTTATTACAACTATTATTAATATAAAACCTCCAGCTATCTCGCAATATCAA
>seq146 [organism=Pseudopimelodus schultzi] [clone=BO127-H17] Cytochrome Oxidase subunit 1 (cox1) gene, partial CDS
GCTTTCGTAATAATTTTCTTTATAGTAATACCCATTATGATTGGGGGCTTTGGTAACTGG
CTTATCCCACTAATAATCGGCGCACCAGATATGGCATTCCCACGAATAAACAATATAAGT
TTCTGATTACTTCCGCCCTCCTTTCTACTTCTACTTGCCTCATCTGGAGTAGAAGCGGGA
GTAGGAACAGGATGAACTGTTTACCCACCCCTCGCCGGAAACCTAGCACATGCTGGAGCT
TCTGTAGATTTAGCTATTTTTTCTCTCCACCTCGCCGGAGTATCCTCTATTCTGGGGGCC
ATTAACTTTATTACAACTATTATTAATATAAAACCTCCAGCTATCTCGCAATATCAA
>seq147 [organism=Pseudopimelodus schultzi] [clone=BO131-H17] Cytochrome Oxidase subunit 1 (cox1) gene, partial CDS
GCTTTCGTAATAATTTTCTTTATAGTAATACCCATTATGATTGGGGGCTTTGGTAACTGG
CTTATCCCACTAATAATCGGCGCACCAGATATGGCATTCCCACGAATAAACAATATAAGT
TTCTGATTACTTCCGCCCTCCTTTCTACTTCTACTTGCCTCATCTGGAGTAGAAGCGGGA
GTAGGAACAGGATGAACTGTTTACCCACCCCTCGCCGGAAACCTAGCACATGCTGGAGCT
TCTGTAGATTTAGCTATTTTTTCTCTCCACCTCGCCGGAGTATCCTCTATTCTGGGGGCC
ATTAACTTTATTACAACTATTATTAATATAAAACCTCCAGCTATCTCGCAATATCAA
>seq148 [organism=Pseudopimelodus schultzi] [clone=BO132-H17] Cytochrome Oxidase subunit 1 (cox1) gene, partial CDS
GCTTTCGTAATAATTTTCTTTATAGTAATACCCATTATGATTGGGGGCTTTGGTAACTGG
CTTATCCCACTAATAATCGGCGCACCAGATATGGCATTCCCACGAATAAACAATATAAGT
TTCTGATTACTTCCGCCCTCCTTTCTACTTCTACTTGCCTCATCTGGAGTAGAAGCGGGA
GTAGGAACAGGATGAACTGTTTACCCACCCCTCGCCGGAAACCTAGCACATGCTGGAGCT
TCTGTAGATTTAGCTATTTTTTCTCTCCACCTCGCCGGAGTATCCTCTATTCTGGGGGCC
ATTAACTTTATTACAACTATTATTAATATAAAACCTCCAGCTATCTCGCAATATCAA
>seq149 [organism=Pseudopimelodus schultzi] [clone=BO017-H17] Cytochrome Oxidase subunit 1 (cox1) gene, partial CDS
GCTTTCGTAATAATTTTCTTTATAGTAATACCCATTATGATTGGGGGCTTTGGTAACTGG
CTTATCCCACTAATAATCGGCGCACCAGATATGGCATTCCCACGAATAAACAATATAAGT
TTCTGATTACTTCCGCCCTCCTTTCTACTTCTACTTGCCTCATCTGGAGTAGAAGCGGGA
GTAGGAACAGGATGAACTGTTTACCCACCCCTCGCCGGAAACCTAGCACATGCTGGAGCT
TCTGTAGATTTAGCTATTTTTTCTCTCCACCTCGCCGGAGTATCCTCTATTCTGGGGGCC
ATTAACTTTATTACAACTATTATTAATATAAAACCTCCAGCTATCTCGCAATATCAA
>seq150 [organism=Pseudopimelodus schultzi] [clone=BO020-H17] Cytochrome Oxidase subunit 1 (cox1) gene, partial CDS
GCTTTCGTAATAATTTTCTTTATAGTAATACCCATTATGATTGGGGGCTTTGGTAACTGG
CTTATCCCACTAATAATCGGCGCACCAGATATGGCATTCCCACGAATAAACAATATAAGT
TTCTGATTACTTCCGCCCTCCTTTCTACTTCTACTTGCCTCATCTGGAGTAGAAGCGGGA
GTAGGAACAGGATGAACTGTTTACCCACCCCTCGCCGGAAACCTAGCACATGCTGGAGCT
TCTGTAGATTTAGCTATTTTTTCTCTCCACCTCGCCGGAGTATCCTCTATTCTGGGGGCC
ATTAACTTTATTACAACTATTATTAATATAAAACCTCCAGCTATCTCGCAATATCAA
>seq151 [organism=Pseudopimelodus schultzi] [clone=DC159-H17] Cytochrome Oxidase subunit 1 (cox1) gene, partial CDS
GCTTTCGTAATAATTTTCTTTATAGTAATACCCATTATGATTGGGGGCTTTGGTAACTGG
CTTATCCCACTAATAATCGGCGCACCAGATATGGCATTCCCACGAATAAACAATATAAGT
TTCTGATTACTTCCGCCCTCCTTTCTACTTCTACTTGCCTCATCTGGAGTAGAAGCGGGA
GTAGGAACAGGATGAACTGTTTACCCACCCCTCGCCGGAAACCTAGCACATGCTGGAGCT
TCTGTAGATTTAGCTATTTTTTCTCTCCACCTCGCCGGAGTATCCTCTATTCTGGGGGCC
ATTAACTTTATTACAACTATTATTAATATAAAACCTCCAGCTATCTCGCAATATCAA
>seq152 [organism=Pseudopimelodus schultzi] [clone=PV162-H17] Cytochrome Oxidase subunit 1 (cox1) gene, partial CDS
GCTTTCGTAATAATTTTCTTTATAGTAATACCCATTATGATTGGGGGCTTTGGTAACTGG
CTTATCCCACTAATAATCGGCGCACCAGATATGGCATTCCCACGAATAAACAATATAAGT
TTCTGATTACTTCCGCCCTCCTTTCTACTTCTACTTGCCTCATCTGGAGTAGAAGCGGGA
GTAGGAACAGGATGAACTGTTTACCCACCCCTCGCCGGAAACCTAGCACATGCTGGAGCT
TCTGTAGATTTAGCTATTTTTTCTCTCCACCTCGCCGGAGTATCCTCTATTCTGGGGGCC
ATTAACTTTATTACAACTATTATTAATATAAAACCTCCAGCTATCTCGCAATATCAA
>seq153 [organism=Pseudopimelodus schultzi] [clone=BO138-H17] Cytochrome Oxidase subunit 1 (cox1) gene, partial CDS
GCTTTCGTAATAATTTTCTTTATAGTAATACCCATTATGATTGGGGGCTTTGGTAACTGG
CTTATCCCACTAATAATCGGCGCACCAGATATGGCATTCCCACGAATAAACAATATAAGT
TTCTGATTACTTCCGCCCTCCTTTCTACTTCTACTTGCCTCATCTGGAGTAGAAGCGGGA
GTAGGAACAGGATGAACTGTTTACCCACCCCTCGCCGGAAACCTAGCACATGCTGGAGCT
TCTGTAGATTTAGCTATTTTTTCTCTCCACCTCGCCGGAGTATCCTCTATTCTGGGGGCC
ATTAACTTTATTACAACTATTATTAATATAAAACCTCCAGCTATCTCGCAATATCAA
>seq154 [organism=Pseudopimelodus schultzi] [clone=BO140-H17] Cytochrome Oxidase subunit 1 (cox1) gene, partial CDS
GCTTTCGTAATAATTTTCTTTATAGTAATACCCATTATGATTGGGGGCTTTGGTAACTGG
CTTATCCCACTAATAATCGGCGCACCAGATATGGCATTCCCACGAATAAACAATATAAGT
TTCTGATTACTTCCGCCCTCCTTTCTACTTCTACTTGCCTCATCTGGAGTAGAAGCGGGA
GTAGGAACAGGATGAACTGTTTACCCACCCCTCGCCGGAAACCTAGCACATGCTGGAGCT
TCTGTAGATTTAGCTATTTTTTCTCTCCACCTCGCCGGAGTATCCTCTATTCTGGGGGCC
ATTAACTTTATTACAACTATTATTAATATAAAACCTCCAGCTATCTCGCAATATCAA
>seq155 [organism=Pseudopimelodus schultzi] [clone=BO143-H17] Cytochrome Oxidase subunit 1 (cox1) gene, partial CDS
GCTTTCGTAATAATTTTCTTTATAGTAATACCCATTATGATTGGGGGCTTTGGTAACTGG
CTTATCCCACTAATAATCGGCGCACCAGATATGGCATTCCCACGAATAAACAATATAAGT
TTCTGATTACTTCCGCCCTCCTTTCTACTTCTACTTGCCTCATCTGGAGTAGAAGCGGGA
GTAGGAACAGGATGAACTGTTTACCCACCCCTCGCCGGAAACCTAGCACATGCTGGAGCT
TCTGTAGATTTAGCTATTTTTTCTCTCCACCTCGCCGGAGTATCCTCTATTCTGGGGGCC
ATTAACTTTATTACAACTATTATTAATATAAAACCTCCAGCTATCTCGCAATATCAA
>seq156 [organism=Pseudopimelodus schultzi] [clone=AR040-H17] Cytochrome Oxidase subunit 1 (cox1) gene, partial CDS
GCTTTCGTAATAATTTTCTTTATAGTAATACCCATTATGATTGGGGGCTTTGGTAACTGG
CTTATCCCACTAATAATCGGCGCACCAGATATGGCATTCCCACGAATAAACAATATAAGT
TTCTGATTACTTCCGCCCTCCTTTCTACTTCTACTTGCCTCATCTGGAGTAGAAGCGGGA
GTAGGAACAGGATGAACTGTTTACCCACCCCTCGCCGGAAACCTAGCACATGCTGGAGCT
TCTGTAGATTTAGCTATTTTTTCTCTCCACCTCGCCGGAGTATCCTCTATTCTGGGGGCC
ATTAACTTTATTACAACTATTATTAATATAAAACCTCCAGCTATCTCGCAATATCAA
>seq157 [organism=Pseudopimelodus schultzi] [clone=BO130-H17] Cytochrome Oxidase subunit 1 (cox1) gene, partial CDS
GCTTTCGTAATAATTTTCTTTATAGTAATACCCATTATGATTGGGGGCTTTGGTAACTGG
CTTATCCCACTAATAATCGGCGCACCAGATATGGCATTCCCACGAATAAACAATATAAGT
TTCTGATTACTTCCGCCCTCCTTTCTACTTCTACTTGCCTCATCTGGAGTAGAAGCGGGA
GTAGGAACAGGATGAACTGTTTACCCACCCCTCGCCGGAAACCTAGCACATGCTGGAGCT
TCTGTAGATTTAGCTATTTTTTCTCTCCACCTCGCCGGAGTATCCTCTATTCTGGGGGCC
ATTAACTTTATTACAACTATTATTAATATAAAACCTCCAGCTATCTCGCAATATCAA
>seq158 [organism=Pseudopimelodus schultzi] [clone=CA106-H17] Cytochrome Oxidase subunit 1 (cox1) gene, partial CDS
GCTTTCGTAATAATTTTCTTTATAGTAATACCCATTATGATTGGGGGCTTTGGTAACTGG
CTTATCCCACTAATAATCGGCGCACCAGATATGGCATTCCCACGAATAAACAATATAAGT
TTCTGATTACTTCCGCCCTCCTTTCTACTTCTACTTGCCTCATCTGGAGTAGAAGCGGGA
GTAGGAACAGGATGAACTGTTTACCCACCCCTCGCCGGAAACCTAGCACATGCTGGAGCT
TCTGTAGATTTAGCTATTTTTTCTCTCCACCTCGCCGGAGTATCCTCTATTCTGGGGGCC
ATTAACTTTATTACAACTATTATTAATATAAAACCTCCAGCTATCTCGCAATATCAA
>seq159 [organism=Pseudopimelodus schultzi] [clone=ET107-H17] Cytochrome Oxidase subunit 1 (cox1) gene, partial CDS
GCTTTCGTAATAATTTTCTTTATAGTAATACCCATTATGATTGGGGGCTTTGGTAACTGG
CTTATCCCACTAATAATCGGCGCACCAGATATGGCATTCCCACGAATAAACAATATAAGT
TTCTGATTACTTCCGCCCTCCTTTCTACTTCTACTTGCCTCATCTGGAGTAGAAGCGGGA
GTAGGAACAGGATGAACTGTTTACCCACCCCTCGCCGGAAACCTAGCACATGCTGGAGCT
TCTGTAGATTTAGCTATTTTTTCTCTCCACCTCGCCGGAGTATCCTCTATTCTGGGGGCC
ATTAACTTTATTACAACTATTATTAATATAAAACCTCCAGCTATCTCGCAATATCAA
>seq160 [organism=Pseudopimelodus schultzi] [clone=MG110-H17] Cytochrome Oxidase subunit 1 (cox1) gene, partial CDS
GCTTTCGTAATAATTTTCTTTATAGTAATACCCATTATGATTGGGGGCTTTGGTAACTGG
CTTATCCCACTAATAATCGGCGCACCAGATATGGCATTCCCACGAATAAACAATATAAGT
TTCTGATTACTTCCGCCCTCCTTTCTACTTCTACTTGCCTCATCTGGAGTAGAAGCGGGA
GTAGGAACAGGATGAACTGTTTACCCACCCCTCGCCGGAAACCTAGCACATGCTGGAGCT
TCTGTAGATTTAGCTATTTTTTCTCTCCACCTCGCCGGAGTATCCTCTATTCTGGGGGCC
ATTAACTTTATTACAACTATTATTAATATAAAACCTCCAGCTATCTCGCAATATCAA
>seq161 [organism=Pseudopimelodus schultzi] [clone=PC157-H17] Cytochrome Oxidase subunit 1 (cox1) gene, partial CDS
GCTTTCGTAATAATTTTCTTTATAGTAATACCCATTATGATTGGGGGCTTTGGTAACTGG
CTTATCCCACTAATAATCGGCGCACCAGATATGGCATTCCCACGAATAAACAATATAAGT
TTCTGATTACTTCCGCCCTCCTTTCTACTTCTACTTGCCTCATCTGGAGTAGAAGCGGGA
GTAGGAACAGGATGAACTGTTTACCCACCCCTCGCCGGAAACCTAGCACATGCTGGAGCT
TCTGTAGATTTAGCTATTTTTTCTCTCCACCTCGCCGGAGTATCCTCTATTCTGGGGGCC
ATTAACTTTATTACAACTATTATTAATATAAAACCTCCAGCTATCTCGCAATATCAA
>seq162 [organism=Pseudopimelodus schultzi] [clone=GM070-H17] Cytochrome Oxidase subunit 1 (cox1) gene, partial CDS
GCTTTCGTAATAATTTTCTTTATAGTAATACCCATTATGATTGGGGGCTTTGGTAACTGG
CTTATCCCACTAATAATCGGCGCACCAGATATGGCATTCCCACGAATAAACAATATAAGT
TTCTGATTACTTCCGCCCTCCTTTCTACTTCTACTTGCCTCATCTGGAGTAGAAGCGGGA
GTAGGAACAGGATGAACTGTTTACCCACCCCTCGCCGGAAACCTAGCACATGCTGGAGCT
TCTGTAGATTTAGCTATTTTTTCTCTCCACCTCGCCGGAGTATCCTCTATTCTGGGGGCC
ATTAACTTTATTACAACTATTATTAATATAAAACCTCCAGCTATCTCGCAATATCAA
>seq163 [organism=Pseudopimelodus schultzi] [clone=DC001-H17] Cytochrome Oxidase subunit 1 (cox1) gene, partial CDS
GCTTTCGTAATAATTTTCTTTATAGTAATACCCATTATGATTGGGGGCTTTGGTAACTGG
CTTATCCCACTAATAATCGGCGCACCAGATATGGCATTCCCACGAATAAACAATATAAGT
TTCTGATTACTTCCGCCCTCCTTTCTACTTCTACTTGCCTCATCTGGAGTAGAAGCGGGA
GTAGGAACAGGATGAACTGTTTACCCACCCCTCGCCGGAAACCTAGCACATGCTGGAGCT
TCTGTAGATTTAGCTATTTTTTCTCTCCACCTCGCCGGAGTATCCTCTATTCTGGGGGCC
ATTAACTTTATTACAACTATTATTAATATAAAACCTCCAGCTATCTCGCAATATCAA
>seq164 [organism=Pseudopimelodus schultzi] [clone=BO196-H17] Cytochrome Oxidase subunit 1 (cox1) gene, partial CDS
GCTTTCGTAATAATTTTCTTTATAGTAATACCCATTATGATTGGGGGCTTTGGTAACTGG
CTTATCCCACTAATAATCGGCGCACCAGATATGGCATTCCCACGAATAAACAATATAAGT
TTCTGATTACTTCCGCCCTCCTTTCTACTTCTACTTGCCTCATCTGGAGTAGAAGCGGGA
GTAGGAACAGGATGAACTGTTTACCCACCCCTCGCCGGAAACCTAGCACATGCTGGAGCT
TCTGTAGATTTAGCTATTTTTTCTCTCCACCTCGCCGGAGTATCCTCTATTCTGGGGGCC
ATTAACTTTATTACAACTATTATTAATATAAAACCTCCAGCTATCTCGCAATATCAA
>seq165 [organism=Pseudopimelodus schultzi] [clone=BO126-H17] Cytochrome Oxidase subunit 1 (cox1) gene, partial CDS
GCTTTCGTAATAATTTTCTTTATAGTAATACCCATTATGATTGGGGGCTTTGGTAACTGG
CTTATCCCACTAATAATCGGCGCACCAGATATGGCATTCCCACGAATAAACAATATAAGT
TTCTGATTACTTCCGCCCTCCTTTCTACTTCTACTTGCCTCATCTGGAGTAGAAGCGGGA
GTAGGAACAGGATGAACTGTTTACCCACCCCTCGCCGGAAACCTAGCACATGCTGGAGCT
TCTGTAGATTTAGCTATTTTTTCTCTCCACCTCGCCGGAGTATCCTCTATTCTGGGGGCC
ATTAACTTTATTACAACTATTATTAATATAAAACCTCCAGCTATCTCGCAATATCAA
>seq166 [organism=Pseudopimelodus schultzi] [clone=MG240-H21] Cytochrome Oxidase subunit 1 (cox1) gene, partial CDS
GCTTTCGTAATAATCTTCTTTATAGTAATACCCATTATGATTGGGGGCTTTGGGAACTGA
CTTATCCCACTAATAATTGGTGCACCAGACATGGCATTCCCACGAATAAACAATATGAGT
TTCTGATTACTCCCGCCCTCCTTTCTACTACTGCTTTCCTCATCTGGGGTAGAAGCTGGG
GTAGGAACAGGATGAACTGTTTATCCCCCCCTCGCCGGAAACCTAGCACATGCAGGAGCT
TCCGTAGATCTAGCTATTTTTTCCCTCCACCTTGCCGGGGTGTCATCCATCCTGGGAGCC
ATTAACTTTATTACAACTATTATTAACATAAAACCCCCAGCCATCTCACAATATCAA
>seq167 [organism=Pseudopimelodus schultzi] [clone=AT216-H22] Cytochrome Oxidase subunit 1 (cox1) gene, partial CDS
GCTTTCGTAATAATTTTCTTTATAGTAATACCCATCATGATTGGGGGCTTTGGTAACTGA
CTTATCCCACTAATAATTGGTGCACCAGATATGGCATTCCCACGAATAAACAATATAAGT
TTCTGATTACTTCCACCCTCCTTTCTACTTCTACTTGCCTCATCTGGAGTAGAAGCGGGG
GTAGGAACAGGGTGAACTGTTTACCCACCCCTCGCCGGAAACCTAGCACATGCGGGAGCT
TCTGTAGATTTAGCTATTTTCTCCCTCCACCTCGCCGGAGTATCCTCCATCCTAGGGGCC
ATTAACTTTATTACAACTATTATTAATATAAAACCTCCAGCCATCTCGCAATATCAA
>seq168 [organism=Pseudopimelodus schultzi] [clone=AT217-H22] Cytochrome Oxidase subunit 1 (cox1) gene, partial CDS
GCTTTCGTAATAATTTTCTTTATAGTAATACCCATCATGATTGGGGGCTTTGGTAACTGA
CTTATCCCACTAATAATTGGTGCACCAGATATGGCATTCCCACGAATAAACAATATAAGT
TTCTGATTACTTCCACCCTCCTTTCTACTTCTACTTGCCTCATCTGGAGTAGAAGCGGGG
GTAGGAACAGGGTGAACTGTTTACCCACCCCTCGCCGGAAACCTAGCACATGCGGGAGCT
TCTGTAGATTTAGCTATTTTCTCCCTCCACCTCGCCGGAGTATCCTCCATCCTAGGGGCC
ATTAACTTTATTACAACTATTATTAATATAAAACCTCCAGCCATCTCGCAATATCAA
>seq169 [organism=Pseudopimelodus schultzi] [clone=AT218-H22] Cytochrome Oxidase subunit 1 (cox1) gene, partial CDS
GCTTTCGTAATAATTTTCTTTATAGTAATACCCATCATGATTGGGGGCTTTGGTAACTGA
CTTATCCCACTAATAATTGGTGCACCAGATATGGCATTCCCACGAATAAACAATATAAGT
TTCTGATTACTTCCACCCTCCTTTCTACTTCTACTTGCCTCATCTGGAGTAGAAGCGGGG
GTAGGAACAGGGTGAACTGTTTACCCACCCCTCGCCGGAAACCTAGCACATGCGGGAGCT
TCTGTAGATTTAGCTATTTTCTCCCTCCACCTCGCCGGAGTATCCTCCATCCTAGGGGCC
ATTAACTTTATTACAACTATTATTAATATAAAACCTCCAGCCATCTCGCAATATCAA
>seq170 [organism=Pseudopimelodus schultzi] [clone=AT219-H22] Cytochrome Oxidase subunit 1 (cox1) gene, partial CDS
GCTTTCGTAATAATTTTCTTTATAGTAATACCCATCATGATTGGGGGCTTTGGTAACTGA
CTTATCCCACTAATAATTGGTGCACCAGATATGGCATTCCCACGAATAAACAATATAAGT
TTCTGATTACTTCCACCCTCCTTTCTACTTCTACTTGCCTCATCTGGAGTAGAAGCGGGG
GTAGGAACAGGGTGAACTGTTTACCCACCCCTCGCCGGAAACCTAGCACATGCGGGAGCT
TCTGTAGATTTAGCTATTTTCTCCCTCCACCTCGCCGGAGTATCCTCCATCCTAGGGGCC
ATTAACTTTATTACAACTATTATTAATATAAAACCTCCAGCCATCTCGCAATATCAA
>seq171 [organism=Pseudopimelodus schultzi] [clone=AT220-H22] Cytochrome Oxidase subunit 1 (cox1) gene, partial CDS
GCTTTCGTAATAATTTTCTTTATAGTAATACCCATCATGATTGGGGGCTTTGGTAACTGA
CTTATCCCACTAATAATTGGTGCACCAGATATGGCATTCCCACGAATAAACAATATAAGT
TTCTGATTACTTCCACCCTCCTTTCTACTTCTACTTGCCTCATCTGGAGTAGAAGCGGGG
GTAGGAACAGGGTGAACTGTTTACCCACCCCTCGCCGGAAACCTAGCACATGCGGGAGCT
TCTGTAGATTTAGCTATTTTCTCCCTCCACCTCGCCGGAGTATCCTCCATCCTAGGGGCC
ATTAACTTTATTACAACTATTATTAATATAAAACCTCCAGCCATCTCGCAATATCAA
>seq172 [organism=Pseudopimelodus schultzi] [clone=AT221-H22] Cytochrome Oxidase subunit 1 (cox1) gene, partial CDS
GCTTTCGTAATAATTTTCTTTATAGTAATACCCATCATGATTGGGGGCTTTGGTAACTGA
CTTATCCCACTAATAATTGGTGCACCAGATATGGCATTCCCACGAATAAACAATATAAGT
TTCTGATTACTTCCACCCTCCTTTCTACTTCTACTTGCCTCATCTGGAGTAGAAGCGGGG
GTAGGAACAGGGTGAACTGTTTACCCACCCCTCGCCGGAAACCTAGCACATGCGGGAGCT
TCTGTAGATTTAGCTATTTTCTCCCTCCACCTCGCCGGAGTATCCTCCATCCTAGGGGCC
ATTAACTTTATTACAACTATTATTAATATAAAACCTCCAGCCATCTCGCAATATCAA
>seq173 [organism=Pseudopimelodus schultzi] [clone=AT222-H22] Cytochrome Oxidase subunit 1 (cox1) gene, partial CDS
GCTTTCGTAATAATTTTCTTTATAGTAATACCCATCATGATTGGGGGCTTTGGTAACTGA
CTTATCCCACTAATAATTGGTGCACCAGATATGGCATTCCCACGAATAAACAATATAAGT
TTCTGATTACTTCCACCCTCCTTTCTACTTCTACTTGCCTCATCTGGAGTAGAAGCGGGG
GTAGGAACAGGGTGAACTGTTTACCCACCCCTCGCCGGAAACCTAGCACATGCGGGAGCT
TCTGTAGATTTAGCTATTTTCTCCCTCCACCTCGCCGGAGTATCCTCCATCCTAGGGGCC
ATTAACTTTATTACAACTATTATTAATATAAAACCTCCAGCCATCTCGCAATATCAA
>seq174 [organism=Pseudopimelodus schultzi] [clone=AT223-H22] Cytochrome Oxidase subunit 1 (cox1) gene, partial CDS
GCTTTCGTAATAATTTTCTTTATAGTAATACCCATCATGATTGGGGGCTTTGGTAACTGA
CTTATCCCACTAATAATTGGTGCACCAGATATGGCATTCCCACGAATAAACAATATAAGT
TTCTGATTACTTCCACCCTCCTTTCTACTTCTACTTGCCTCATCTGGAGTAGAAGCGGGG
GTAGGAACAGGGTGAACTGTTTACCCACCCCTCGCCGGAAACCTAGCACATGCGGGAGCT
TCTGTAGATTTAGCTATTTTCTCCCTCCACCTCGCCGGAGTATCCTCCATCCTAGGGGCC
ATTAACTTTATTACAACTATTATTAATATAAAACCTCCAGCCATCTCGCAATATCAA
>seq175 [organism=Pseudopimelodus schultzi] [clone=AT224-H22] Cytochrome Oxidase subunit 1 (cox1) gene, partial CDS
GCTTTCGTAATAATTTTCTTTATAGTAATACCCATCATGATTGGGGGCTTTGGTAACTGA
CTTATCCCACTAATAATTGGTGCACCAGATATGGCATTCCCACGAATAAACAATATAAGT
TTCTGATTACTTCCACCCTCCTTTCTACTTCTACTTGCCTCATCTGGAGTAGAAGCGGGG
GTAGGAACAGGGTGAACTGTTTACCCACCCCTCGCCGGAAACCTAGCACATGCGGGAGCT
TCTGTAGATTTAGCTATTTTCTCCCTCCACCTCGCCGGAGTATCCTCCATCCTAGGGGCC
ATTAACTTTATTACAACTATTATTAATATAAAACCTCCAGCCATCTCGCAATATCAA
>seq176 [organism=Pseudopimelodus schultzi] [clone=MG226-H8] Cytochrome Oxidase subunit 1 (cox1) gene, partial CDS
GCTTTCGTAATAATCTTCTTTATAGTAATACCCATTATGATTGGGGGCTTTGGGAACTGA
CTTATCCCACTAATAATTGGTGCACCAGACATGGCATTCCCACGAATAAACAATATGAGT
TTCTGATTACTCCCGCCCTCCTTTCTACTACTGCTTTCCTCATCTGGGGTAGAAGCTGGG
GTAGGAACAGGATGAACTGTTTATCCCCCCCTCGCCGGAAACCTAGCACATGCAGGAGCT
TCCGTAGATCTAGCTATTTTTTCCCTCCACCTTGCCGGGGTGTCATCCATTCTGGGAGCC
ATTAACTTTATTACAACTATTATTAACATAAAACCCCCAGCCATCTCACAATATCAA
>seq177 [organism=Pseudopimelodus schultzi] [clone=MG227-H8] Cytochrome Oxidase subunit 1 (cox1) gene, partial CDS
GCTTTCGTAATAATCTTCTTTATAGTAATACCCATTATGATTGGGGGCTTTGGGAACTGA
CTTATCCCACTAATAATTGGTGCACCAGACATGGCATTCCCACGAATAAACAATATGAGT
TTCTGATTACTCCCGCCCTCCTTTCTACTACTGCTTTCCTCATCTGGGGTAGAAGCTGGG
GTAGGAACAGGATGAACTGTTTATCCCCCCCTCGCCGGAAACCTAGCACATGCAGGAGCT
TCCGTAGATCTAGCTATTTTTTCCCTCCACCTTGCCGGGGTGTCATCCATTCTGGGAGCC
ATTAACTTTATTACAACTATTATTAACATAAAACCCCCAGCCATCTCACAATATCAA
>seq178 [organism=Pseudopimelodus schultzi] [clone=MG228-H8] Cytochrome Oxidase subunit 1 (cox1) gene, partial CDS
GCTTTCGTAATAATCTTCTTTATAGTAATACCCATTATGATTGGGGGCTTTGGGAACTGA
CTTATCCCACTAATAATTGGTGCACCAGACATGGCATTCCCACGAATAAACAATATGAGT
TTCTGATTACTCCCGCCCTCCTTTCTACTACTGCTTTCCTCATCTGGGGTAGAAGCTGGG
GTAGGAACAGGATGAACTGTTTATCCCCCCCTCGCCGGAAACCTAGCACATGCAGGAGCT
TCCGTAGATCTAGCTATTTTTTCCCTCCACCTTGCCGGGGTGTCATCCATTCTGGGAGCC
ATTAACTTTATTACAACTATTATTAACATAAAACCCCCAGCCATCTCACAATATCAA
>seq179 [organism=Pseudopimelodus schultzi] [clone=MG229-H8] Cytochrome Oxidase subunit 1 (cox1) gene, partial CDS
GCTTTCGTAATAATCTTCTTTATAGTAATACCCATTATGATTGGGGGCTTTGGGAACTGA
CTTATCCCACTAATAATTGGTGCACCAGACATGGCATTCCCACGAATAAACAATATGAGT
TTCTGATTACTCCCGCCCTCCTTTCTACTACTGCTTTCCTCATCTGGGGTAGAAGCTGGG
GTAGGAACAGGATGAACTGTTTATCCCCCCCTCGCCGGAAACCTAGCACATGCAGGAGCT
TCCGTAGATCTAGCTATTTTTTCCCTCCACCTTGCCGGGGTGTCATCCATTCTGGGAGCC
ATTAACTTTATTACAACTATTATTAACATAAAACCCCCAGCCATCTCACAATATCAA
>seq180 [organism=Pseudopimelodus schultzi] [clone=MG230-H8] Cytochrome Oxidase subunit 1 (cox1) gene, partial CDS
GCTTTCGTAATAATCTTCTTTATAGTAATACCCATTATGATTGGGGGCTTTGGGAACTGA
CTTATCCCACTAATAATTGGTGCACCAGACATGGCATTCCCACGAATAAACAATATGAGT
TTCTGATTACTCCCGCCCTCCTTTCTACTACTGCTTTCCTCATCTGGGGTAGAAGCTGGG
GTAGGAACAGGATGAACTGTTTATCCCCCCCTCGCCGGAAACCTAGCACATGCAGGAGCT
TCCGTAGATCTAGCTATTTTTTCCCTCCACCTTGCCGGGGTGTCATCCATTCTGGGAGCC
ATTAACTTTATTACAACTATTATTAACATAAAACCCCCAGCCATCTCACAATATCAA
>seq181 [organism=Pseudopimelodus schultzi] [clone=MG231-H8] Cytochrome Oxidase subunit 1 (cox1) gene, partial CDS
GCTTTCGTAATAATCTTCTTTATAGTAATACCCATTATGATTGGGGGCTTTGGGAACTGA
CTTATCCCACTAATAATTGGTGCACCAGACATGGCATTCCCACGAATAAACAATATGAGT
TTCTGATTACTCCCGCCCTCCTTTCTACTACTGCTTTCCTCATCTGGGGTAGAAGCTGGG
GTAGGAACAGGATGAACTGTTTATCCCCCCCTCGCCGGAAACCTAGCACATGCAGGAGCT
TCCGTAGATCTAGCTATTTTTTCCCTCCACCTTGCCGGGGTGTCATCCATTCTGGGAGCC
ATTAACTTTATTACAACTATTATTAACATAAAACCCCCAGCCATCTCACAATATCAA
>seq182 [organism=Pseudopimelodus schultzi] [clone=MG232-H8] Cytochrome Oxidase subunit 1 (cox1) gene, partial CDS
GCTTTCGTAATAATCTTCTTTATAGTAATACCCATTATGATTGGGGGCTTTGGGAACTGA
CTTATCCCACTAATAATTGGTGCACCAGACATGGCATTCCCACGAATAAACAATATGAGT
TTCTGATTACTCCCGCCCTCCTTTCTACTACTGCTTTCCTCATCTGGGGTAGAAGCTGGG
GTAGGAACAGGATGAACTGTTTATCCCCCCCTCGCCGGAAACCTAGCACATGCAGGAGCT
TCCGTAGATCTAGCTATTTTTTCCCTCCACCTTGCCGGGGTGTCATCCATTCTGGGAGCC
ATTAACTTTATTACAACTATTATTAACATAAAACCCCCAGCCATCTCACAATATCAA
>seq183 [organism=Pseudopimelodus schultzi] [clone=MG233-H8] Cytochrome Oxidase subunit 1 (cox1) gene, partial CDS
GCTTTCGTAATAATCTTCTTTATAGTAATACCCATTATGATTGGGGGCTTTGGGAACTGA
CTTATCCCACTAATAATTGGTGCACCAGACATGGCATTCCCACGAATAAACAATATGAGT
TTCTGATTACTCCCGCCCTCCTTTCTACTACTGCTTTCCTCATCTGGGGTAGAAGCTGGG
GTAGGAACAGGATGAACTGTTTATCCCCCCCTCGCCGGAAACCTAGCACATGCAGGAGCT
TCCGTAGATCTAGCTATTTTTTCCCTCCACCTTGCCGGGGTGTCATCCATTCTGGGAGCC
ATTAACTTTATTACAACTATTATTAACATAAAACCCCCAGCCATCTCACAATATCAA
>seq184 [organism=Pseudopimelodus schultzi] [clone=MG234-H8] Cytochrome Oxidase subunit 1 (cox1) gene, partial CDS
GCTTTCGTAATAATCTTCTTTATAGTAATACCCATTATGATTGGGGGCTTTGGGAACTGA
CTTATCCCACTAATAATTGGTGCACCAGACATGGCATTCCCACGAATAAACAATATGAGT
TTCTGATTACTCCCGCCCTCCTTTCTACTACTGCTTTCCTCATCTGGGGTAGAAGCTGGG
GTAGGAACAGGATGAACTGTTTATCCCCCCCTCGCCGGAAACCTAGCACATGCAGGAGCT
TCCGTAGATCTAGCTATTTTTTCCCTCCACCTTGCCGGGGTGTCATCCATTCTGGGAGCC
ATTAACTTTATTACAACTATTATTAACATAAAACCCCCAGCCATCTCACAATATCAA
>seq185 [organism=Pseudopimelodus schultzi] [clone=MG235-H8] Cytochrome Oxidase subunit 1 (cox1) gene, partial CDS
GCTTTCGTAATAATCTTCTTTATAGTAATACCCATTATGATTGGGGGCTTTGGGAACTGA
CTTATCCCACTAATAATTGGTGCACCAGACATGGCATTCCCACGAATAAACAATATGAGT
TTCTGATTACTCCCGCCCTCCTTTCTACTACTGCTTTCCTCATCTGGGGTAGAAGCTGGG
GTAGGAACAGGATGAACTGTTTATCCCCCCCTCGCCGGAAACCTAGCACATGCAGGAGCT
TCCGTAGATCTAGCTATTTTTTCCCTCCACCTTGCCGGGGTGTCATCCATTCTGGGAGCC
ATTAACTTTATTACAACTATTATTAACATAAAACCCCCAGCCATCTCACAATATCAA
>seq186 [organism=Pseudopimelodus schultzi] [clone=MG236-H8] Cytochrome Oxidase subunit 1 (cox1) gene, partial CDS
GCTTTCGTAATAATCTTCTTTATAGTAATACCCATTATGATTGGGGGCTTTGGGAACTGA
CTTATCCCACTAATAATTGGTGCACCAGACATGGCATTCCCACGAATAAACAATATGAGT
TTCTGATTACTCCCGCCCTCCTTTCTACTACTGCTTTCCTCATCTGGGGTAGAAGCTGGG
GTAGGAACAGGATGAACTGTTTATCCCCCCCTCGCCGGAAACCTAGCACATGCAGGAGCT
TCCGTAGATCTAGCTATTTTTTCCCTCCACCTTGCCGGGGTGTCATCCATTCTGGGAGCC
ATTAACTTTATTACAACTATTATTAACATAAAACCCCCAGCCATCTCACAATATCAA
>seq187 [organism=Pseudopimelodus schultzi] [clone=MG237-H8] Cytochrome Oxidase subunit 1 (cox1) gene, partial CDS
GCTTTCGTAATAATCTTCTTTATAGTAATACCCATTATGATTGGGGGCTTTGGGAACTGA
CTTATCCCACTAATAATTGGTGCACCAGACATGGCATTCCCACGAATAAACAATATGAGT
TTCTGATTACTCCCGCCCTCCTTTCTACTACTGCTTTCCTCATCTGGGGTAGAAGCTGGG
GTAGGAACAGGATGAACTGTTTATCCCCCCCTCGCCGGAAACCTAGCACATGCAGGAGCT
TCCGTAGATCTAGCTATTTTTTCCCTCCACCTTGCCGGGGTGTCATCCATTCTGGGAGCC
ATTAACTTTATTACAACTATTATTAACATAAAACCCCCAGCCATCTCACAATATCAA
>seq188 [organism=Pseudopimelodus schultzi] [clone=MG238-H8] Cytochrome Oxidase subunit 1 (cox1) gene, partial CDS
GCTTTCGTAATAATCTTCTTTATAGTAATACCCATTATGATTGGGGGCTTTGGGAACTGA
CTTATCCCACTAATAATTGGTGCACCAGACATGGCATTCCCACGAATAAACAATATGAGT
TTCTGATTACTCCCGCCCTCCTTTCTACTACTGCTTTCCTCATCTGGGGTAGAAGCTGGG
GTAGGAACAGGATGAACTGTTTATCCCCCCCTCGCCGGAAACCTAGCACATGCAGGAGCT
TCCGTAGATCTAGCTATTTTTTCCCTCCACCTTGCCGGGGTGTCATCCATTCTGGGAGCC
ATTAACTTTATTACAACTATTATTAACATAAAACCCCCAGCCATCTCACAATATCAA
>seq189 [organism=Pseudopimelodus schultzi] [clone=MG239-H8] Cytochrome Oxidase subunit 1 (cox1) gene, partial CDS
GCTTTCGTAATAATCTTCTTTATAGTAATACCCATTATGATTGGGGGCTTTGGGAACTGA
CTTATCCCACTAATAATTGGTGCACCAGACATGGCATTCCCACGAATAAACAATATGAGT
TTCTGATTACTCCCGCCCTCCTTTCTACTACTGCTTTCCTCATCTGGGGTAGAAGCTGGG
GTAGGAACAGGATGAACTGTTTATCCCCCCCTCGCCGGAAACCTAGCACATGCAGGAGCT
TCCGTAGATCTAGCTATTTTTTCCCTCCACCTTGCCGGGGTGTCATCCATTCTGGGAGCC
ATTAACTTTATTACAACTATTATTAACATAAAACCCCCAGCCATCTCACAATATCAA
>seq190 [organism=Pseudopimelodus schultzi] [clone=SJ241-H8] Cytochrome Oxidase subunit 1 (cox1) gene, partial CDS
GCTTTCGTAATAATCTTCTTTATAGTAATACCCATTATGATTGGGGGCTTTGGGAACTGA
CTTATCCCACTAATAATTGGTGCACCAGACATGGCATTCCCACGAATAAACAATATGAGT
TTCTGATTACTCCCGCCCTCCTTTCTACTACTGCTTTCCTCATCTGGGGTAGAAGCTGGG
GTAGGAACAGGATGAACTGTTTATCCCCCCCTCGCCGGAAACCTAGCACATGCAGGAGCT
TCCGTAGATCTAGCTATTTTTTCCCTCCACCTTGCCGGGGTGTCATCCATTCTGGGAGCC
ATTAACTTTATTACAACTATTATTAACATAAAACCCCCAGCCATCTCACAATATCAA
>seq191 [organism=Pseudopimelodus schultzi] [clone=SJ242-H8] Cytochrome Oxidase subunit 1 (cox1) gene, partial CDS
GCTTTCGTAATAATCTTCTTTATAGTAATACCCATTATGATTGGGGGCTTTGGGAACTGA
CTTATCCCACTAATAATTGGTGCACCAGACATGGCATTCCCACGAATAAACAATATGAGT
TTCTGATTACTCCCGCCCTCCTTTCTACTACTGCTTTCCTCATCTGGGGTAGAAGCTGGG
GTAGGAACAGGATGAACTGTTTATCCCCCCCTCGCCGGAAACCTAGCACATGCAGGAGCT
TCCGTAGATCTAGCTATTTTTTCCCTCCACCTTGCCGGGGTGTCATCCATTCTGGGAGCC
ATTAACTTTATTACAACTATTATTAACATAAAACCCCCAGCCATCTCACAATATCAA
>seq192 [organism=Pseudopimelodus schultzi] [clone=NE243-H17] Cytochrome Oxidase subunit 1 (cox1) gene, partial CDS
GCTTTCGTAATAATTTTCTTTATAGTAATACCCATTATGATTGGGGGCTTTGGTAACTGG
CTTATCCCACTAATAATCGGCGCACCAGATATGGCATTCCCACGAATAAACAATATAAGT
TTCTGATTACTTCCGCCCTCCTTTCTACTTCTACTTGCCTCATCTGGAGTAGAAGCGGGA
GTAGGAACAGGATGAACTGTTTACCCACCCCTCGCCGGAAACCTAGCACATGCTGGAGCT
TCTGTAGATTTAGCTATTTTTTCTCTCCACCTCGCCGGAGTATCCTCTATTCTGGGGGCC
ATTAACTTTATTACAACTATTATTAATATAAAACCTCCAGCTATCTCGCAATATCAA
>seq193 [organism=Pseudopimelodus schultzi] [clone=NE244-H17] Cytochrome Oxidase subunit 1 (cox1) gene, partial CDS
GCTTTCGTAATAATTTTCTTTATAGTAATACCCATTATGATTGGGGGCTTTGGTAACTGG
CTTATCCCACTAATAATCGGCGCACCAGATATGGCATTCCCACGAATAAACAATATAAGT
TTCTGATTACTTCCGCCCTCCTTTCTACTTCTACTTGCCTCATCTGGAGTAGAAGCGGGA
GTAGGAACAGGATGAACTGTTTACCCACCCCTCGCCGGAAACCTAGCACATGCTGGAGCT
TCTGTAGATTTAGCTATTTTTTCTCTCCACCTCGCCGGAGTATCCTCTATTCTGGGGGCC
ATTAACTTTATTACAACTATTATTAATATAAAACCTCCAGCTATCTCGCAATATCAA
>seq194 [organism=Pseudopimelodus schultzi] [clone=NE245-H17] Cytochrome Oxidase subunit 1 (cox1) gene, partial CDS
GCTTTCGTAATAATTTTCTTTATAGTAATACCCATTATGATTGGGGGCTTTGGTAACTGG
CTTATCCCACTAATAATCGGCGCACCAGATATGGCATTCCCACGAATAAACAATATAAGT
TTCTGATTACTTCCGCCCTCCTTTCTACTTCTACTTGCCTCATCTGGAGTAGAAGCGGGA
GTAGGAACAGGATGAACTGTTTACCCACCCCTCGCCGGAAACCTAGCACATGCTGGAGCT
TCTGTAGATTTAGCTATTTTTTCTCTCCACCTCGCCGGAGTATCCTCTATTCTGGGGGCC
ATTAACTTTATTACAACTATTATTAATATAAAACCTCCAGCTATCTCGCAATATCAA
>seq195 [organism=Pseudopimelodus schultzi] [clone=NE246-H17] Cytochrome Oxidase subunit 1 (cox1) gene, partial CDS
GCTTTCGTAATAATTTTCTTTATAGTAATACCCATTATGATTGGGGGCTTTGGTAACTGG
CTTATCCCACTAATAATCGGCGCACCAGATATGGCATTCCCACGAATAAACAATATAAGT
TTCTGATTACTTCCGCCCTCCTTTCTACTTCTACTTGCCTCATCTGGAGTAGAAGCGGGA
GTAGGAACAGGATGAACTGTTTACCCACCCCTCGCCGGAAACCTAGCACATGCTGGAGCT
TCTGTAGATTTAGCTATTTTTTCTCTCCACCTCGCCGGAGTATCCTCTATTCTGGGGGCC
ATTAACTTTATTACAACTATTATTAATATAAAACCTCCAGCTATCTCGCAATATCAA
>seq196 [organism=Pseudopimelodus schultzi] [clone=SJ090-H8] Cytochrome Oxidase subunit 1 (cox1) gene, partial CDS
GCTTTCGTAATAATCTTCTTTATAGTAATACCCATTATGATTGGGGGCTTTGGGAACTGA
CTTATCCCACTAATAATTGGTGCACCAGACATGGCATTCCCACGAATAAACAATATGAGT
TTCTGATTACTCCCGCCCTCCTTTCTACTACTGCTTTCCTCATCTGGGGTAGAAGCTGGG
GTAGGAACAGGATGAACTGTTTATCCCCCCCTCGCCGGAAACCTAGCACATGCAGGAGCT
TCCGTAGATCTAGCTATTTTTTCCCTCCACCTTGCCGGGGTGTCATCCATTCTGGGAGCC
ATTAACTTTATTACAACTATTATTAACATAAAACCCCCAGCCATCTCACAATATCAA
>seq197 [organism=Pseudopimelodus schultzi] [clone=PB262-H8] Cytochrome Oxidase subunit 1 (cox1) gene, partial CDS
GCTTTCGTAATAATCTTCTTTATAGTAATACCCATTATGATTGGGGGCTTTGGGAACTGA
CTTATCCCACTAATAATTGGTGCACCAGACATGGCATTCCCACGAATAAACAATATGAGT
TTCTGATTACTCCCGCCCTCCTTTCTACTACTGCTTTCCTCATCTGGGGTAGAAGCTGGG
GTAGGAACAGGATGAACTGTTTATCCCCCCCTCGCCGGAAACCTAGCACATGCAGGAGCT
TCCGTAGATCTAGCTATTTTTTCCCTCCACCTTGCCGGGGTGTCATCCATTCTGGGAGCC
ATTAACTTTATTACAACTATTATTAACATAAAACCCCCAGCCATCTCACAATATCAA
>seq198 [organism=Pseudopimelodus schultzi] [clone=PB261-H8] Cytochrome Oxidase subunit 1 (cox1) gene, partial CDS
GCTTTCGTAATAATCTTCTTTATAGTAATACCCATTATGATTGGGGGCTTTGGGAACTGA
CTTATCCCACTAATAATTGGTGCACCAGACATGGCATTCCCACGAATAAACAATATGAGT
TTCTGATTACTCCCGCCCTCCTTTCTACTACTGCTTTCCTCATCTGGGGTAGAAGCTGGG
GTAGGAACAGGATGAACTGTTTATCCCCCCCTCGCCGGAAACCTAGCACATGCAGGAGCT
TCCGTAGATCTAGCTATTTTTTCCCTCCACCTTGCCGGGGTGTCATCCATTCTGGGAGCC
ATTAACTTTATTACAACTATTATTAACATAAAACCCCCAGCCATCTCACAATATCAA
>seq199 [organism=Pseudopimelodus schultzi] [clone=PB263-H8] Cytochrome Oxidase subunit 1 (cox1) gene, partial CDS
GCTTTCGTAATAATCTTCTTTATAGTAATACCCATTATGATTGGGGGCTTTGGGAACTGA
CTTATCCCACTAATAATTGGTGCACCAGACATGGCATTCCCACGAATAAACAATATGAGT
TTCTGATTACTCCCGCCCTCCTTTCTACTACTGCTTTCCTCATCTGGGGTAGAAGCTGGG
GTAGGAACAGGATGAACTGTTTATCCCCCCCTCGCCGGAAACCTAGCACATGCAGGAGCT
TCCGTAGATCTAGCTATTTTTTCCCTCCACCTTGCCGGGGTGTCATCCATTCTGGGAGCC
ATTAACTTTATTACAACTATTATTAACATAAAACCCCCAGCCATCTCACAATATCAA
>seq200 [organism=Pseudopimelodus schultzi] [clone=PB260-H8] Cytochrome Oxidase subunit 1 (cox1) gene, partial CDS
GCTTTCGTAATAATCTTCTTTATAGTAATACCCATTATGATTGGGGGCTTTGGGAACTGA
CTTATCCCACTAATAATTGGTGCACCAGACATGGCATTCCCACGAATAAACAATATGAGT
TTCTGATTACTCCCGCCCTCCTTTCTACTACTGCTTTCCTCATCTGGGGTAGAAGCTGGG
GTAGGAACAGGATGAACTGTTTATCCCCCCCTCGCCGGAAACCTAGCACATGCAGGAGCT
TCCGTAGATCTAGCTATTTTTTCCCTCCACCTTGCCGGGGTGTCATCCATTCTGGGAGCC
ATTAACTTTATTACAACTATTATTAACATAAAACCCCCAGCCATCTCACAATATCAA
>seq201 [organism=Pseudopimelodus schultzi] [clone=PB259-H8] Cytochrome Oxidase subunit 1 (cox1) gene, partial CDS
GCTTTCGTAATAATCTTCTTTATAGTAATACCCATTATGATTGGGGGCTTTGGGAACTGA
CTTATCCCACTAATAATTGGTGCACCAGACATGGCATTCCCACGAATAAACAATATGAGT
TTCTGATTACTCCCGCCCTCCTTTCTACTACTGCTTTCCTCATCTGGGGTAGAAGCTGGG
GTAGGAACAGGATGAACTGTTTATCCCCCCCTCGCCGGAAACCTAGCACATGCAGGAGCT
TCCGTAGATCTAGCTATTTTTTCCCTCCACCTTGCCGGGGTGTCATCCATTCTGGGAGCC
ATTAACTTTATTACAACTATTATTAACATAAAACCCCCAGCCATCTCACAATATCAA
>seq202 [organism=Pseudopimelodus schultzi] [clone=PB258-H8] Cytochrome Oxidase subunit 1 (cox1) gene, partial CDS
GCTTTCGTAATAATCTTCTTTATAGTAATACCCATTATGATTGGGGGCTTTGGGAACTGA
CTTATCCCACTAATAATTGGTGCACCAGACATGGCATTCCCACGAATAAACAATATGAGT
TTCTGATTACTCCCGCCCTCCTTTCTACTACTGCTTTCCTCATCTGGGGTAGAAGCTGGG
GTAGGAACAGGATGAACTGTTTATCCCCCCCTCGCCGGAAACCTAGCACATGCAGGAGCT
TCCGTAGATCTAGCTATTTTTTCCCTCCACCTTGCCGGGGTGTCATCCATTCTGGGAGCC
ATTAACTTTATTACAACTATTATTAACATAAAACCCCCAGCCATCTCACAATATCAA
>seq203 [organism=Pseudopimelodus schultzi] [clone=PB257-H8] Cytochrome Oxidase subunit 1 (cox1) gene, partial CDS
GCTTTCGTAATAATCTTCTTTATAGTAATACCCATTATGATTGGGGGCTTTGGGAACTGA
CTTATCCCACTAATAATTGGTGCACCAGACATGGCATTCCCACGAATAAACAATATGAGT
TTCTGATTACTCCCGCCCTCCTTTCTACTACTGCTTTCCTCATCTGGGGTAGAAGCTGGG
GTAGGAACAGGATGAACTGTTTATCCCCCCCTCGCCGGAAACCTAGCACATGCAGGAGCT
TCCGTAGATCTAGCTATTTTTTCCCTCCACCTTGCCGGGGTGTCATCCATTCTGGGAGCC
ATTAACTTTATTACAACTATTATTAACATAAAACCCCCAGCCATCTCACAATATCAA
>seq204 [organism=Pseudopimelodus schultzi] [clone=PB256-H8] Cytochrome Oxidase subunit 1 (cox1) gene, partial CDS
GCTTTCGTAATAATCTTCTTTATAGTAATACCCATTATGATTGGGGGCTTTGGGAACTGA
CTTATCCCACTAATAATTGGTGCACCAGACATGGCATTCCCACGAATAAACAATATGAGT
TTCTGATTACTCCCGCCCTCCTTTCTACTACTGCTTTCCTCATCTGGGGTAGAAGCTGGG
GTAGGAACAGGATGAACTGTTTATCCCCCCCTCGCCGGAAACCTAGCACATGCAGGAGCT
TCCGTAGATCTAGCTATTTTTTCCCTCCACCTTGCCGGGGTGTCATCCATTCTGGGAGCC
ATTAACTTTATTACAACTATTATTAACATAAAACCCCCAGCCATCTCACAATATCAA
>seq205 [organism=Pseudopimelodus schultzi] [clone=PB255-H8] Cytochrome Oxidase subunit 1 (cox1) gene, partial CDS
GCTTTCGTAATAATCTTCTTTATAGTAATACCCATTATGATTGGGGGCTTTGGGAACTGA
CTTATCCCACTAATAATTGGTGCACCAGACATGGCATTCCCACGAATAAACAATATGAGT
TTCTGATTACTCCCGCCCTCCTTTCTACTACTGCTTTCCTCATCTGGGGTAGAAGCTGGG
GTAGGAACAGGATGAACTGTTTATCCCCCCCTCGCCGGAAACCTAGCACATGCAGGAGCT
TCCGTAGATCTAGCTATTTTTTCCCTCCACCTTGCCGGGGTGTCATCCATTCTGGGAGCC
ATTAACTTTATTACAACTATTATTAACATAAAACCCCCAGCCATCTCACAATATCAA
>seq206 [organism=Pseudopimelodus schultzi] [clone=PB254-H8] Cytochrome Oxidase subunit 1 (cox1) gene, partial CDS
GCTTTCGTAATAATCTTCTTTATAGTAATACCCATTATGATTGGGGGCTTTGGGAACTGA
CTTATCCCACTAATAATTGGTGCACCAGACATGGCATTCCCACGAATAAACAATATGAGT
TTCTGATTACTCCCGCCCTCCTTTCTACTACTGCTTTCCTCATCTGGGGTAGAAGCTGGG
GTAGGAACAGGATGAACTGTTTATCCCCCCCTCGCCGGAAACCTAGCACATGCAGGAGCT
TCCGTAGATCTAGCTATTTTTTCCCTCCACCTTGCCGGGGTGTCATCCATTCTGGGAGCC
ATTAACTTTATTACAACTATTATTAACATAAAACCCCCAGCCATCTCACAATATCAA
>seq207 [organism=Pseudopimelodus schultzi] [clone=PB253-H8] Cytochrome Oxidase subunit 1 (cox1) gene, partial CDS
GCTTTCGTAATAATCTTCTTTATAGTAATACCCATTATGATTGGGGGCTTTGGGAACTGA
CTTATCCCACTAATAATTGGTGCACCAGACATGGCATTCCCACGAATAAACAATATGAGT
TTCTGATTACTCCCGCCCTCCTTTCTACTACTGCTTTCCTCATCTGGGGTAGAAGCTGGG
GTAGGAACAGGATGAACTGTTTATCCCCCCCTCGCCGGAAACCTAGCACATGCAGGAGCT
TCCGTAGATCTAGCTATTTTTTCCCTCCACCTTGCCGGGGTGTCATCCATTCTGGGAGCC
ATTAACTTTATTACAACTATTATTAACATAAAACCCCCAGCCATCTCACAATATCAA
>seq208 [organism=Pseudopimelodus schultzi] [clone=PB251-H8] Cytochrome Oxidase subunit 1 (cox1) gene, partial CDS
GCTTTCGTAATAATCTTCTTTATAGTAATACCCATTATGATTGGGGGCTTTGGGAACTGA
CTTATCCCACTAATAATTGGTGCACCAGACATGGCATTCCCACGAATAAACAATATGAGT
TTCTGATTACTCCCGCCCTCCTTTCTACTACTGCTTTCCTCATCTGGGGTAGAAGCTGGG
GTAGGAACAGGATGAACTGTTTATCCCCCCCTCGCCGGAAACCTAGCACATGCAGGAGCT
TCCGTAGATCTAGCTATTTTTTCCCTCCACCTTGCCGGGGTGTCATCCATTCTGGGAGCC
ATTAACTTTATTACAACTATTATTAACATAAAACCCCCAGCCATCTCACAATATCAA
>seq209 [organism=Pseudopimelodus schultzi] [clone=PB249-H8] Cytochrome Oxidase subunit 1 (cox1) gene, partial CDS
GCTTTCGTAATAATCTTCTTTATAGTAATACCCATTATGATTGGGGGCTTTGGGAACTGA
CTTATCCCACTAATAATTGGTGCACCAGACATGGCATTCCCACGAATAAACAATATGAGT
TTCTGATTACTCCCGCCCTCCTTTCTACTACTGCTTTCCTCATCTGGGGTAGAAGCTGGG
GTAGGAACAGGATGAACTGTTTATCCCCCCCTCGCCGGAAACCTAGCACATGCAGGAGCT
TCCGTAGATCTAGCTATTTTTTCCCTCCACCTTGCCGGGGTGTCATCCATTCTGGGAGCC
ATTAACTTTATTACAACTATTATTAACATAAAACCCCCAGCCATCTCACAATATCAA
>seq210 [organism=Pseudopimelodus schultzi] [clone=PB248-H8] Cytochrome Oxidase subunit 1 (cox1) gene, partial CDS
GCTTTCGTAATAATCTTCTTTATAGTAATACCCATTATGATTGGGGGCTTTGGGAACTGA
CTTATCCCACTAATAATTGGTGCACCAGACATGGCATTCCCACGAATAAACAATATGAGT
TTCTGATTACTCCCGCCCTCCTTTCTACTACTGCTTTCCTCATCTGGGGTAGAAGCTGGG
GTAGGAACAGGATGAACTGTTTATCCCCCCCTCGCCGGAAACCTAGCACATGCAGGAGCT
TCCGTAGATCTAGCTATTTTTTCCCTCCACCTTGCCGGGGTGTCATCCATTCTGGGAGCC
ATTAACTTTATTACAACTATTATTAACATAAAACCCCCAGCCATCTCACAATATCAA
>seq211 [organism=Pseudopimelodus schultzi] [clone=PB247-H8] Cytochrome Oxidase subunit 1 (cox1) gene, partial CDS
GCTTTCGTAATAATCTTCTTTATAGTAATACCCATTATGATTGGGGGCTTTGGGAACTGA
CTTATCCCACTAATAATTGGTGCACCAGACATGGCATTCCCACGAATAAACAATATGAGT
TTCTGATTACTCCCGCCCTCCTTTCTACTACTGCTTTCCTCATCTGGGGTAGAAGCTGGG
GTAGGAACAGGATGAACTGTTTATCCCCCCCTCGCCGGAAACCTAGCACATGCAGGAGCT
TCCGTAGATCTAGCTATTTTTTCCCTCCACCTTGCCGGGGTGTCATCCATTCTGGGAGCC
ATTAACTTTATTACAACTATTATTAACATAAAACCCCCAGCCATCTCACAATATCAA
>seq212 [organism=Pseudopimelodus schultzi] [clone=PB252-H8] Cytochrome Oxidase subunit 1 (cox1) gene, partial CDS
GCTTTCGTAATAATCTTCTTTATAGTAATACCCATTATGATTGGGGGCTTTGGGAACTGA
CTTATCCCACTAATAATTGGTGCACCAGACATGGCATTCCCACGAATAAACAATATGAGT
TTCTGATTACTCCCGCCCTCCTTTCTACTACTGCTTTCCTCATCTGGGGTAGAAGCTGGG
GTAGGAACAGGATGAACTGTTTATCCCCCCCTCGCCGGAAACCTAGCACATGCAGGAGCT
TCCGTAGATCTAGCTATTTTTTCCCTCCACCTTGCCGGGGTGTCATCCATTCTGGGAGCC
ATTAACTTTATTACAACTATTATTAACATAAAACCCCCAGCCATCTCACAATATCAA
>seq213 [organism=Pseudopimelodus schultzi] [clone=PB250-H8] Cytochrome Oxidase subunit 1 (cox1) gene, partial CDS
GCTTTCGTAATAATCTTCTTTATAGTAATACCCATTATGATTGGGGGCTTTGGGAACTGA
CTTATCCCACTAATAATTGGTGCACCAGACATGGCATTCCCACGAATAAACAATATGAGT
TTCTGATTACTCCCGCCCTCCTTTCTACTACTGCTTTCCTCATCTGGGGTAGAAGCTGGG
GTAGGAACAGGATGAACTGTTTATCCCCCCCTCGCCGGAAACCTAGCACATGCAGGAGCT
TCCGTAGATCTAGCTATTTTTTCCCTCCACCTTGCCGGGGTGTCATCCATTCTGGGAGCC
ATTAACTTTATTACAACTATTATTAACATAAAACCCCCAGCCATCTCACAATATCAA
>seq214 [organism=Pseudopimelodus schultzi] [clone=SN002-H25] Cytochrome Oxidase subunit 1 (cox1) gene, partial CDS
GCTTTCGTAATAATTTTCTTTATAGGAATACCCATCATGATTGGGGGCTTTGGTAACTGA
CTTATCCCACTAATAATTGGGGCACCAGATATGGCATTCCCACGAATAAACAATATAAGT
TTCTGATTACTTCCACCCTCCTTTCTACTTCTACTTGCCTCATCTGGAGTAGAAGCGGGG
GTAGGAACAGGGTGAACTGTTTACCCACCCCTCGCCGGAAACCTAGCACATGCGGGAGCT
TCTGTAGAGTTAGCTATTTTCTCTCTCCACCTCGCCGGAGTATCCTCCATCCCAGGGGCC
ATTAACTTTATAACAACTATGATTAATATAAAACCTCCAGCCATCTCGCAATATCAA
>seq215 [organism=Pseudopimelodus bufonius] [clone=OT089-H28] Cytochrome Oxidase subunit 1 (cox1) gene, partial CDS
GCTTTCGTAATAATTTTCTTTATAGTAATACCCATTATGATCGGGGGCTTTGGGAACTGA
CTTATCCCACTAATAATTGGTGCACCAGATATAGCATTCCCGCGAATAAACAATATGAGC
TTCTGATTACTTCCACCCTCCTTTCTACTTCTACTTGCCTCATCTGGAGTAGAAGCTGGG
GTAGGGACAGGATGAACTGTTTACCCACCCCTCGCCGGAAACCTAGCACATGCAGGGGCT
TCTGTAGATTTAGCTATTTTCTCCCTCCACCTCGCCGGGGTGTCCTCAATTCTGGGGGCC
ATTAACTTTATTACAACTATTATTAATATAANACCTCCAGCCATCTCGCAATATCAA
>seq216 [organism=Pseudopimelodus bufonius] [clone=OR093-H33] Cytochrome Oxidase subunit 1 (cox1) gene, partial CDS
GCTTTCGTAATAATTTTCTTTATAGTAATACCCATCATGATCGGGGGCTTTGGGAACTGA
CTTATCCCATTAATAATTGGTGCACCAGATATGGCATTCCCACGAATAAATAATATAAGT
TTCTGATTACTGCCACCCTCCTTTCTACTTCTACTTGCCTCTTCTGGGGTAGAAGCGGGG
GTAGGAACAGGATGAACTGTATACCCGCCCCTCGCCGGAAACCTGGCACATGCAGGAGCT
TCTGTAGATTTAGCTATTTTCTCCCTCCACCTCGCCGGAGTATCCTCCATTCTGGGGGCT
ATTAACTTTATTACAACTATTATCAATATAAAACCTCCAGCCATCTCGCAATATCAA
>seq217 [organism=Pseudopimelodus bufonius] [clone=VA088-H27] Cytochrome Oxidase subunit 1 (cox1) gene, partial CDS
GCTTTCGTAATAATTTTCTTTATAGTAATACCCATTATGATCGGGGGCTTTGGGAACTGA
CTTATCCCACTAATAATCGGTGCACCAGATATAGCATTCCCGCGAATAAACAATATGAGC
TTCTGATTACTTCCACCCTCCTTTCTACTTCTACTTGCCTCATCTGGAGTAGAAGCTGGG
GTGGGAACAGGATGAACTGTTTACCCACCCCTCGCCGGAAACCTAGCACATGCAGGGGCT
TCTGTAGATTTAGCTATTTTCTCCCTCCACCTTGCCGGGGTGTCCTCAATTCTGGGGGCC
ATTAACTTTATTACAACTATTATTAATATAAAACCTCCAGCCATCTCGCAATATCAA
>seq218 [organism=Pseudopimelodus bufonius] [clone=OT008-H32] Cytochrome Oxidase subunit 1 (cox1) gene, partial CDS
GCTTTCGTAATAATTTTCTTTATAGTAATACCCATTATGATCGGGGGCTTTGGGAACTGA
CTTATCCCACTAATAATTGGTGCACCAGATATAGCATTCCCGCGAATAAACAATATGAGC
TTCTGATTACTTCCACCCTCCTTTCTACTTCTACTTGCCTCATCTGGAGTAGAAGCTGGG
GTAGGGACAGGATGAACTGTTTACCCACCCCTCGCCGGAAACCTAGCACATGCAGGGGCT
TCTGTAGATTTAGCTATTTTCTCCCTCCACCTCGCCGGGGTGTCCTCAATTCTGGGGGCC
ATTAACTTTATTACAACTATAATTAATATAAAACCTCCAGCCATCTCGCAATATCAA
